# Supplementary material for: Deficiency and Also Transgenic Overexpression of Timp-3 Both Lead to Compromised Bone Mass and Architecture In Vivo
Source: PLoS One. 2016 Aug 12;11(8):e0159657. doi: 10.1371/journal.pone.0159657 (PMC4982603; doi:10.1371/journal.pone.0159657)
Supplement: S1 Fig — Morphometric parameters from the 2D and 3D analysis representing trabecular mass and architecture of WTB6, Timp-3 KO, WTF1 and Timp-3 Tg mice at 8 weeks of age. (XLSX) [file pone.0159657.s001.xlsx]

## Sheet: Sheet2
T.Ar WT F1	T.Ar Tg	T.Ar WT B6	T.Ar KO	B.Ar WT F1	B.Ar Tg	B.Ar WT B6	B.Ar KO	B.pm WT F1	B.pm Tg	B.pm WT B6	B.pm KO	T.Th WT F1	T.Th Tg	T.Th WT B6	T.Th KO	Length WT B6	Length KO	Length WT F1	Length Tg	BV WT B6	BV KO	BV WT F1	BV Tg	Tb.N WT B6	Tb.N KO	Tb.N WT F1	Tb.N Tg	Tb.Th WT B6	Tb.Th KO	Tb.Th WT F1	Tb.Th Tg	Trab BMD WT B6	Trab BMD KO	Trab BMD WT F1	Trab BMD Tg	Cort BMD WT B6	Cort BMD KO	Cort BMD WT F1	Cort BMD Tg
2.53673	2.61615	2.74584	1.73031	0.74766	0.62931	0.65966	0.43219	39.6637	38.4758	39.5866	34.3307	0.05951	0.04792	0.05193	0.03627	18.048	16.309	17.453	17.25	0.59068	0.34691	0.64579	0.53614	4.5578	6.75205	4.88834	4.94332	0.05193	0.03627	0.05951	0.04792	0.29991	0.28193	0.4231	0.35	0.47438	0.26781	0.556	0.48126
2.0426	2.05174	2.86921	2.354	0.49738	0.45076	0.79731	0.46848	26.3489	28.4104	47.5298	37.6611	0.05669	0.04851	0.04967	0.0373	18.2	16.609	17.209	17.351	0.71837	0.38264	0.42469	0.39254	5.51632	5.2263	4.24018	4.45665	0.04967	0.0373	0.05669	0.04851	0.33771	0.25374	0.379	0.32162	0.49843	0.40998	0.53365	0.627
2.22154	2.47175	2.73814	2.15205	0.59138	0.6423	0.66654	0.53476	36.3161	38.3013	41.3395	40.5043	0.04992	0.05089	0.04938	0.03967	18.195	16.487	17.305	17.3	0.59979	0.43496	0.5065	0.55043	4.85463	6.14682	5.24835	5.0293	0.04938	0.03967	0.04992	0.05089	0.31211	0.26113	0.3682	0.364	0.62	0.35574	0.6952	0.66677
2.29527	2.17572	2.7505	2.19385	0.78374	0.5537	0.60542	0.48375	43.5489	33.291	37.5196	40.9246	0.05315	0.04936	0.04981	0.03491	18.048	16.384	17.356	17.45	0.35432	0.38996	0.67625	0.4799	4.35154	6.18065	6.33516	5.07802	0.04981	0.03491	0.05315	0.04936	0.26972	0.25887	0.46643	0.36786	0.42851	0.30573	0.58533	0.44434
2.27153	2.31813	2.81302	2.10516	0.6685	0.68926	0.56416	0.52209	37.2568	38.5398	38.4344	34.8175	0.05329	0.05347	0.04556	0.03654	18.106	16.486	17.331	17.301	0.46656	0.389125	0.57221	0.59122	4.32516	6.19245	5.16789	5.48203	0.04556	0.03724	0.05512	0.05347
	2.12506		2.1165		0.37106		0.42125		23.3781		39.0174		0.04923		0.0365		16.365		17.285		0.377628		0.31768		5.97247		3.49013		0.03812		0.04923
