# Supplementary material for: Deficiency and Also Transgenic Overexpression of Timp-3 Both Lead to Compromised Bone Mass and Architecture In Vivo
Source: PLoS One. 2016 Aug 12;11(8):e0159657. doi: 10.1371/journal.pone.0159657 (PMC4982603; doi:10.1371/journal.pone.0159657)
Supplement: S2 Fig — Data from toluidine blue stained sections from WTB6, KO, WTF1 and Tg mice representing overall structure of growth plate measured from resting zone to primary spongiosa. (XLSX) [file pone.0159657.s002.xlsx]

## Sheet: Sheet2
	WTB6 whole GP	WTB6 %RZ	WTB6 %PZ	WTB6 %HZ	KO whole GP	KO %RZ	KO %PZ	KO %HZ	WTF1 whole GP	WTF1 %RZ	WTF1 %PZ	WTF1 %HZ	Tg whole GP	Tg %RZ	Tg %PZ	Tg %HZ
Mean	109.4	14.58	44.22	41.2	120.7	15.64	42.38	41.98	118.1	15.7	51.08	33.2	89.33	19.1	44.48	36.43
Std. Deviation	28.39	3.665	5.958	7.331	25.89	4.398	6.113	5.934	26.8	2.592	6.314	7.143	13.71	3.698	5.57	5.087
Std. Error of Mean	9.465	1.222	1.986	2.444	11.58	1.967	2.734	2.654	13.4	1.296	3.157	3.571	6.853	1.849	2.785	2.544
