# Supplementary material for: Deficiency and Also Transgenic Overexpression of Timp-3 Both Lead to Compromised Bone Mass and Architecture In Vivo
Source: PLoS One. 2016 Aug 12;11(8):e0159657. doi: 10.1371/journal.pone.0159657 (PMC4982603; doi:10.1371/journal.pone.0159657)
Supplement: S3 Fig — Whole bone analyses of cortical bone excluding proximal and distal metaphyseal bone showing bone cross sectional area (CSA) and mean cortical thickness of WTB6, Timp-3 KO, WTF1 and Timp-3 Tg tibia at 8 weeks of age. (XLSX) [file pone.0159657.s003.xlsx]

## Sheet: wholeboneanalysis
Genotype	Label	%	CSA..mm2.	Mean.Thick.2D..mm.
WTB6	1	0	0.187	0.103
WTB6	1	1	1.91892	0.13074
WTB6	1	2	2.5134	0.10052
WTB6	1	3	3.1445	0.09978
WTB6	1	4	2.53348	0.09076
WTB6	1	5	1.8745	0.0469
WTB6	1	6	1.72412	0.04344
WTB6	1	7	1.42938	0.05054
WTB6	1	8	1.40868	0.06268
WTB6	1	9	1.36998	0.06964
WTB6	1	10	1.2822	0.076
WTB6	1	11	1.26148	0.08314
WTB6	1	12	1.258	0.08988
WTB6	1	13	1.22634	0.09172
WTB6	1	14	1.20684	0.09564
WTB6	1	15	1.1859	0.0994
WTB6	1	16	1.15904	0.10736
WTB6	1	17	1.16214	0.11874
WTB6	1	18	1.14172	0.12732
WTB6	1	19	1.13594	0.1363
WTB6	1	20	1.1272	0.1424
WTB6	1	21	1.1006	0.1513
WTB6	1	22	1.08304	0.16324
WTB6	1	23	1.0849	0.1729
WTB6	1	24	1.09376	0.17808
WTB6	1	25	1.101	0.175
WTB6	1	26	1.07952	0.17384
WTB6	1	27	1.06908	0.16026
WTB6	1	28	1.08328	0.16788
WTB6	1	29	1.10768	0.16954
WTB6	1	30	1.082	0.171
WTB6	1	31	1.07124	0.16888
WTB6	1	32	1.06696	0.17176
WTB6	1	33	1.03232	0.1711
WTB6	1	34	1.02996	0.1762
WTB6	1	35	1.0386	0.1628
WTB6	1	36	1.04436	0.16164
WTB6	1	37	1.04424	0.17166
WTB6	1	38	1.0448	0.1774
WTB6	1	39	1.04028	0.17468
WTB6	1	40	1.0236	0.1838
WTB6	1	41	1.036	0.18502
WTB6	1	42	1.027	0.2056
WTB6	1	43	1.02828	0.20482
WTB6	1	44	1.01564	0.21476
WTB6	1	45	1.0117	0.2396
WTB6	1	46	0.98784	0.26816
WTB6	1	47	0.97388	0.27058
WTB6	1	48	0.96848	0.27196
WTB6	1	49	0.97426	0.27786
WTB6	1	50	0.962	0.296
WTB6	1	51	0.95226	0.28868
WTB6	1	52	0.94356	0.25708
WTB6	1	53	0.9319	0.27418
WTB6	1	54	0.92408	0.2464
WTB6	1	55	0.922	0.2309
WTB6	1	56	0.92556	0.23912
WTB6	1	57	0.92836	0.20656
WTB6	1	58	0.927	0.21024
WTB6	1	59	0.91638	0.23056
WTB6	1	60	0.9108	0.2226
WTB6	1	61	0.91868	0.21628
WTB6	1	62	1.09456	0.2318
WTB6	1	63	1.09	0.21072
WTB6	1	64	1.09908	0.22624
WTB6	1	65	1.0829	0.2334
WTB6	1	66	1.06868	0.22504
WTB6	1	67	1.05842	0.23596
WTB6	1	68	1.02284	0.24028
WTB6	1	69	0.97852	0.23714
WTB6	1	70	0.9222	0.2556
WTB6	1	71	0.89838	0.27094
WTB6	1	72	0.89632	0.26848
WTB6	1	73	0.86294	0.29532
WTB6	1	74	0.85048	0.30508
WTB6	1	75	0.8525	0.299
WTB6	2	0	0.37	0.115
WTB6	2	1	1.54238	0.15976
WTB6	2	2	2.60368	0.10996
WTB6	2	3	3.00764	0.1039
WTB6	2	4	3.36684	0.08288
WTB6	2	5	2.1302	0.0524
WTB6	2	6	1.85864	0.04
WTB6	2	7	1.81958	0.04836
WTB6	2	8	1.78828	0.06068
WTB6	2	9	1.66226	0.071
WTB6	2	10	1.5368	0.0782
WTB6	2	11	1.50098	0.08414
WTB6	2	12	1.44052	0.09228
WTB6	2	13	1.44112	0.09386
WTB6	2	14	1.31772	0.10336
WTB6	2	15	1.3103	0.1075
WTB6	2	16	1.28196	0.11884
WTB6	2	17	1.28232	0.11832
WTB6	2	18	1.27716	0.12004
WTB6	2	19	1.23346	0.12382
WTB6	2	20	1.2168	0.1324
WTB6	2	21	1.20922	0.151
WTB6	2	22	1.17204	0.15652
WTB6	2	23	1.13496	0.1731
WTB6	2	24	1.1458	0.1702
WTB6	2	25	1.1895	0.1695
WTB6	2	26	1.15628	0.16948
WTB6	2	27	1.15592	0.1582
WTB6	2	28	1.16152	0.15944
WTB6	2	29	1.15546	0.163
WTB6	2	30	1.146	0.1638
WTB6	2	31	1.13206	0.1646
WTB6	2	32	1.12504	0.16232
WTB6	2	33	1.14094	0.16416
WTB6	2	34	1.12804	0.15972
WTB6	2	35	1.1087	0.1698
WTB6	2	36	1.07488	0.1684
WTB6	2	37	1.05652	0.171
WTB6	2	38	1.06712	0.18852
WTB6	2	39	1.07556	0.1794
WTB6	2	40	1.08	0.1838
WTB6	2	41	1.08832	0.2027
WTB6	2	42	1.07316	0.19524
WTB6	2	43	1.07846	0.20402
WTB6	2	44	1.06832	0.20968
WTB6	2	45	1.0618	0.2073
WTB6	2	46	1.0398	0.23352
WTB6	2	47	1.02088	0.25028
WTB6	2	48	1.01292	0.28456
WTB6	2	49	0.99426	0.28426
WTB6	2	50	0.992	0.289
WTB6	2	51	0.98078	0.2777
WTB6	2	52	0.98244	0.275
WTB6	2	53	0.98678	0.23684
WTB6	2	54	0.98028	0.22212
WTB6	2	55	0.9673	0.22
WTB6	2	56	0.97244	0.22236
WTB6	2	57	0.97036	0.23124
WTB6	2	58	0.9704	0.214
WTB6	2	59	0.97964	0.20734
WTB6	2	60	0.9792	0.2032
WTB6	2	61	0.97914	0.18042
WTB6	2	62	1.16904	0.18684
WTB6	2	63	1.16566	0.1839
WTB6	2	64	1.16272	0.19136
WTB6	2	65	1.1465	0.2048
WTB6	2	66	1.135	0.20552
WTB6	2	67	1.10562	0.21934
WTB6	2	68	1.07572	0.21592
WTB6	2	69	1.02998	0.2153
WTB6	2	70	0.9774	0.2352
WTB6	2	71	0.94784	0.22552
WTB6	2	72	0.9594	0.24916
WTB6	2	73	0.9409	0.24178
WTB6	2	74	0.90064	0.27128
WTB6	2	75	0.886	0.2825
WTB6	3	0	0.391	0.181
WTB6	3	1	2.24096	0.13498
WTB6	3	2	2.5002	0.10584
WTB6	3	3	3.09656	0.10498
WTB6	3	4	2.22216	0.07444
WTB6	3	5	1.6369	0.0465
WTB6	3	6	1.52456	0.04236
WTB6	3	7	1.47032	0.0513
WTB6	3	8	1.40204	0.067
WTB6	3	9	1.3073	0.077
WTB6	3	10	1.2374	0.085
WTB6	3	11	1.1107	0.095
WTB6	3	12	1.05016	0.10308
WTB6	3	13	1.07582	0.1027
WTB6	3	14	1.03972	0.11276
WTB6	3	15	1.0055	0.1239
WTB6	3	16	0.98908	0.12656
WTB6	3	17	1.00218	0.12352
WTB6	3	18	1.00356	0.1224
WTB6	3	19	1.02336	0.13364
WTB6	3	20	0.9878	0.1428
WTB6	3	21	0.97486	0.1497
WTB6	3	22	0.97	0.1604
WTB6	3	23	0.97806	0.17064
WTB6	3	24	0.99516	0.17956
WTB6	3	25	1.008	0.179
WTB6	3	26	1.026	0.174
WTB6	3	27	1.01136	0.16294
WTB6	3	28	1.017	0.158
WTB6	3	29	1.02586	0.16324
WTB6	3	30	1.0176	0.1658
WTB6	3	31	1.02118	0.1709
WTB6	3	32	1.035	0.17076
WTB6	3	33	1.0113	0.17456
WTB6	3	34	1.00104	0.17592
WTB6	3	35	0.9888	0.1684
WTB6	3	36	0.96336	0.17692
WTB6	3	37	0.94484	0.1883
WTB6	3	38	0.95864	0.17888
WTB6	3	39	0.94248	0.192
WTB6	3	40	0.924	0.2016
WTB6	3	41	0.91108	0.19902
WTB6	3	42	0.9052	0.21476
WTB6	3	43	0.8853	0.20762
WTB6	3	44	0.87404	0.207
WTB6	3	45	0.8662	0.229
WTB6	3	46	0.84836	0.2338
WTB6	3	47	0.8297	0.25328
WTB6	3	48	0.81912	0.25544
WTB6	3	49	0.81078	0.2729
WTB6	3	50	0.802	0.276
WTB6	3	51	0.79288	0.27544
WTB6	3	52	0.77776	0.27232
WTB6	3	53	0.77068	0.26766
WTB6	3	54	0.77	0.2614
WTB6	3	55	0.7727	0.2642
WTB6	3	56	0.776	0.2854
WTB6	3	57	0.77546	0.2936
WTB6	3	58	0.7792	0.29016
WTB6	3	59	0.79402	0.31558
WTB6	3	60	0.805	0.305
WTB6	3	61	0.80242	0.25374
WTB6	3	62	0.96008	0.22864
WTB6	3	63	0.97128	0.23128
WTB6	3	64	0.96516	0.22664
WTB6	3	65	0.9406	0.2338
WTB6	3	66	0.9196	0.2486
WTB6	3	67	0.89744	0.25256
WTB6	3	68	0.88484	0.26056
WTB6	3	69	0.84452	0.26576
WTB6	3	70	0.7966	0.2506
WTB6	3	71	0.78644	0.24834
WTB6	3	72	0.75864	0.25432
WTB6	3	73	0.76118	0.24812
WTB6	3	74	0.75	0.25952
WTB6	3	75	0.735	0.266
WTB6	4	0	0.259	0.094
WTB6	4	1	1.72847	0.13824
WTB6	4	2	2.19406	0.10054
WTB6	4	3	2.40973	0.09672
WTB6	4	4	2.95788	0.0764
WTB6	4	5	1.80825	0.04445
WTB6	4	6	1.58274	0.04262
WTB6	4	7	1.42016	0.05344
WTB6	4	8	1.30068	0.06452
WTB6	4	9	1.17429	0.07171
WTB6	4	10	1.0837	0.0791
WTB6	4	11	1.06694	0.08803
WTB6	4	12	1.01584	0.09372
WTB6	4	13	1.00973	0.10649
WTB6	4	14	0.95592	0.10854
WTB6	4	15	0.9396	0.11395
WTB6	4	16	0.94076	0.11544
WTB6	4	17	0.95318	0.12023
WTB6	4	18	0.941	0.125
WTB6	4	19	0.96492	0.12926
WTB6	4	20	0.935	0.1384
WTB6	4	21	1.01199	0.14096
WTB6	4	22	0.95922	0.16
WTB6	4	23	0.94495	0.16063
WTB6	4	24	0.93608	0.17416
WTB6	4	25	0.93675	0.1715
WTB6	4	26	0.96772	0.17002
WTB6	4	27	0.98197	0.16916
WTB6	4	28	0.96312	0.16132
WTB6	4	29	0.96419	0.157
WTB6	4	30	0.9636	0.1645
WTB6	4	31	0.96063	0.16422
WTB6	4	32	0.96516	0.16708
WTB6	4	33	0.94727	0.16827
WTB6	4	34	0.944	0.16836
WTB6	4	35	0.9375	0.1733
WTB6	4	36	0.91432	0.18104
WTB6	4	37	0.89408	0.17106
WTB6	4	38	0.89674	0.1759
WTB6	4	39	0.90435	0.19183
WTB6	4	40	0.8988	0.1964
WTB6	4	41	0.87484	0.20035
WTB6	4	42	0.86702	0.2093
WTB6	4	43	0.86383	0.216
WTB6	4	44	0.85704	0.20996
WTB6	4	45	0.84515	0.22595
WTB6	4	46	0.83684	0.2582
WTB6	4	47	0.831	0.24982
WTB6	4	48	0.82188	0.26144
WTB6	4	49	0.81146	0.27208
WTB6	4	50	0.804	0.272
WTB6	4	51	0.79431	0.27077
WTB6	4	52	0.79492	0.27884
WTB6	4	53	0.79162	0.27855
WTB6	4	54	0.78674	0.24136
WTB6	4	55	0.7807	0.24305
WTB6	4	56	0.78388	0.25728
WTB6	4	57	0.77978	0.25105
WTB6	4	58	0.76532	0.22674
WTB6	4	59	0.767	0.24288
WTB6	4	60	0.7664	0.221
WTB6	4	61	0.76588	0.23687
WTB6	4	62	0.75774	0.23758
WTB6	4	63	0.90897	0.21314
WTB6	4	64	0.90996	0.2006
WTB6	4	65	0.92145	0.20785
WTB6	4	66	0.91128	0.2139
WTB6	4	67	0.89363	0.23063
WTB6	4	68	0.88264	0.2588
WTB6	4	69	0.86182	0.26978
WTB6	4	70	0.7926	0.2532
WTB6	4	71	0.776	0.26464
WTB6	4	72	0.75788	0.25292
WTB6	4	73	0.73129	0.265
WTB6	4	74	0.72688	0.25216
WTB6	4	75	0.7195	0.258
WTB6	5	0	0.302	0.122
WTB6	5	1	1.84344	0.13651
WTB6	5	2	2.28956	0.10442
WTB6	5	3	2.87912	0.09748
WTB6	5	4	2.6804	0.08024
WTB6	5	5	1.84165	0.04635
WTB6	5	6	1.35952	0.03952
WTB6	5	7	1.58587	0.05482
WTB6	5	8	1.31264	0.06504
WTB6	5	9	1.22408	0.07356
WTB6	5	10	1.1651	0.0816
WTB6	5	11	1.09832	0.09167
WTB6	5	12	1.05296	0.09664
WTB6	5	13	0.98478	0.10923
WTB6	5	14	0.95828	0.11088
WTB6	5	15	0.9728	0.12035
WTB6	5	16	0.94804	0.12072
WTB6	5	17	0.92293	0.12435
WTB6	5	18	0.91288	0.12844
WTB6	5	19	0.90496	0.14004
WTB6	5	20	0.9238	0.144
WTB6	5	21	0.93246	0.15646
WTB6	5	22	0.93786	0.16552
WTB6	5	23	0.93933	0.16798
WTB6	5	24	0.94312	0.16996
WTB6	5	25	0.93575	0.1645
WTB6	5	26	0.94292	0.16376
WTB6	5	27	0.96672	0.15534
WTB6	5	28	0.99316	0.15736
WTB6	5	29	0.97951	0.16231
WTB6	5	30	0.9711	0.1601
WTB6	5	31	0.97589	0.16784
WTB6	5	32	0.95772	0.16692
WTB6	5	33	0.96372	0.16543
WTB6	5	34	0.95998	0.16976
WTB6	5	35	0.951	0.1652
WTB6	5	36	0.93516	0.16256
WTB6	5	37	0.90311	0.16535
WTB6	5	38	0.88604	0.17468
WTB6	5	39	0.88348	0.17441
WTB6	5	40	0.8826	0.1848
WTB6	5	41	0.87445	0.20023
WTB6	5	42	0.86282	0.2001
WTB6	5	43	0.85694	0.20789
WTB6	5	44	0.84476	0.2142
WTB6	5	45	0.84215	0.2486
WTB6	5	46	0.83104	0.26202
WTB6	5	47	0.81978	0.26537
WTB6	5	48	0.805	0.27108
WTB6	5	49	0.802	0.27074
WTB6	5	50	0.795	0.263
WTB6	5	51	0.78979	0.2669
WTB6	5	52	0.78716	0.24444
WTB6	5	53	0.78874	0.25108
WTB6	5	54	0.78032	0.25066
WTB6	5	55	0.77695	0.265
WTB6	5	56	0.77376	0.26412
WTB6	5	57	0.77253	0.25147
WTB6	5	58	0.77	0.26164
WTB6	5	59	0.77678	0.253
WTB6	5	60	0.7886	0.2172
WTB6	5	61	0.802	0.23389
WTB6	5	62	0.96512	0.22494
WTB6	5	63	0.97	0.222
WTB6	5	64	0.964	0.2196
WTB6	5	65	0.95425	0.2366
WTB6	5	66	0.9284	0.23474
WTB6	5	67	0.90129	0.26344
WTB6	5	68	0.88476	0.28472
WTB6	5	69	0.85312	0.27493
WTB6	5	70	0.8033	0.2741
WTB6	5	71	0.78318	0.27369
WTB6	5	72	0.76264	0.28456
WTB6	5	73	0.75068	0.29081
WTB6	5	74	0.739	0.28114
WTB6	5	75	0.73125	0.2805
WTB6	6	0	0.282	0.077
WTB6	6	1	1.63608	0.11852
WTB6	6	2	2.17496	0.10236
WTB6	6	3	2.84196	0.09516
WTB6	6	4	2.49676	0.08396
WTB6	6	5	1.6722	0.0484
WTB6	6	6	1.34572	0.04292
WTB6	6	7	1.18808	0.0488
WTB6	6	8	1.09848	0.06088
WTB6	6	9	1.09892	0.06924
WTB6	6	10	1.0428	0.0768
WTB6	6	11	1.0138	0.09052
WTB6	6	12	0.93636	0.0968
WTB6	6	13	0.93784	0.10328
WTB6	6	14	0.93352	0.10644
WTB6	6	15	0.9436	0.11
WTB6	6	16	0.94904	0.11764
WTB6	6	17	0.91948	0.12324
WTB6	6	18	0.91592	0.12972
WTB6	6	19	0.92408	0.13652
WTB6	6	20	0.9482	0.1418
WTB6	6	21	0.95388	0.14968
WTB6	6	22	0.958	0.16064
WTB6	6	23	0.98484	0.17008
WTB6	6	24	0.97672	0.16428
WTB6	6	25	0.974	0.159
WTB6	6	26	0.98748	0.15904
WTB6	6	27	0.997	0.16328
WTB6	6	28	0.99324	0.17152
WTB6	6	29	0.987	0.16244
WTB6	6	30	0.9892	0.164
WTB6	6	31	0.96492	0.15872
WTB6	6	32	0.9648	0.15912
WTB6	6	33	0.97788	0.16912
WTB6	6	34	0.9836	0.17148
WTB6	6	35	0.9768	0.1712
WTB6	6	36	0.954	0.17708
WTB6	6	37	0.94324	0.17128
WTB6	6	38	0.92664	0.18352
WTB6	6	39	0.92332	0.18368
WTB6	6	40	0.8968	0.1894
WTB6	6	41	0.89348	0.18424
WTB6	6	42	0.88712	0.20068
WTB6	6	43	0.88104	0.2098
WTB6	6	44	0.87016	0.22104
WTB6	6	45	0.8544	0.2226
WTB6	6	46	0.84004	0.25652
WTB6	6	47	0.82412	0.25444
WTB6	6	48	0.7988	0.2508
WTB6	6	49	0.78788	0.24748
WTB6	6	50	0.788	0.264
WTB6	6	51	0.78396	0.2616
WTB6	6	52	0.77356	0.2526
WTB6	6	53	0.76796	0.2648
WTB6	6	54	0.76328	0.273
WTB6	6	55	0.7644	0.276
WTB6	6	56	0.76184	0.26552
WTB6	6	57	0.76452	0.26892
WTB6	6	58	0.7712	0.27252
WTB6	6	59	0.79188	0.28824
WTB6	6	60	0.7994	0.2738
WTB6	6	61	0.94736	0.23992
WTB6	6	62	0.95816	0.24424
WTB6	6	63	0.93948	0.24324
WTB6	6	64	0.91936	0.23704
WTB6	6	65	0.896	0.2532
WTB6	6	66	0.86096	0.2634
WTB6	6	67	0.84444	0.27164
WTB6	6	68	0.82032	0.2654
WTB6	6	69	0.78628	0.27256
WTB6	6	70	0.7688	0.281
WTB6	6	71	0.74932	0.265
WTB6	6	72	0.738	0.26992
WTB6	6	73	0.71424	0.26316
WTB6	6	74	0.69732	0.25044
WTB6	6	75	0.701	0.261
KO	1	0	0.245	0.092
KO	1	1	1.4561	0.06655
KO	1	2	1.6162	0.0566
KO	1	3	2.25725	0.0697
KO	1	4	1.2864	0.0588
KO	1	5	0.7365	0.03
KO	1	6	0.8453	0.025
KO	1	7	1.0519	0.0289
KO	1	8	1.0732	0.0366
KO	1	9	0.95895	0.04145
KO	1	10	0.855	0.046
KO	1	11	0.81015	0.049
KO	1	12	0.7522	0.0522
KO	1	13	0.7504	0.05455
KO	1	14	0.7478	0.0589
KO	1	15	0.7225	0.06325
KO	1	16	0.731	0.0684
KO	1	17	0.7341	0.071
KO	1	18	0.7203	0.0719
KO	1	19	0.74945	0.0796
KO	1	20	0.787	0.081
KO	1	21	0.76295	0.08635
KO	1	22	0.7716	0.0941
KO	1	23	0.7723	0.10195
KO	1	24	0.7952	0.105
KO	1	25	0.8195	0.10675
KO	1	26	0.8155	0.1102
KO	1	27	0.80255	0.11575
KO	1	28	0.7766	0.112
KO	1	29	0.77725	0.10945
KO	1	30	0.7565	0.112
KO	1	31	0.75485	0.11115
KO	1	32	0.745	0.1182
KO	1	33	0.7569	0.1198
KO	1	34	0.7365	0.1224
KO	1	35	0.7565	0.118
KO	1	36	0.736	0.1214
KO	1	37	0.7147	0.1211
KO	1	38	0.6944	0.1274
KO	1	39	0.68725	0.13195
KO	1	40	0.671	0.135
KO	1	41	0.66425	0.1451
KO	1	42	0.6546	0.1429
KO	1	43	0.63235	0.1515
KO	1	44	0.6114	0.159
KO	1	45	0.61575	0.17
KO	1	46	0.5993	0.1748
KO	1	47	0.5822	0.19
KO	1	48	0.5614	0.1864
KO	1	49	0.53125	0.1767
KO	1	50	0.517	0.179
KO	1	51	0.5201	0.18265
KO	1	52	0.5394	0.1908
KO	1	53	0.54555	0.206
KO	1	54	0.5403	0.2014
KO	1	55	0.5375	0.203
KO	1	56	0.5366	0.184
KO	1	57	0.5379	0.19015
KO	1	58	0.5386	0.1941
KO	1	59	0.54595	0.1884
KO	1	60	0.677	0.181
KO	1	61	0.67865	0.1776
KO	1	62	0.6794	0.1681
KO	1	63	0.6699	0.1827
KO	1	64	0.6506	0.1824
KO	1	65	0.63	0.211
KO	1	66	0.6187	0.1926
KO	1	67	0.59885	0.19725
KO	1	68	0.5864	0.1958
KO	1	69	0.57765	0.2003
KO	1	70	0.564	0.1925
KO	1	71	0.55435	0.20935
KO	1	72	0.5402	0.1944
KO	1	73	0.5379	0.208
KO	1	74	0.537	0.1943
KO	1	75	0.54675	0.1955
KO	2	0	0.079	0.067
KO	2	1	1.0037	0.08223
KO	2	2	1.89768	0.07318
KO	2	3	1.73204	0.06908
KO	2	4	1.545	0.06272
KO	2	5	1.47385	0.0701
KO	2	6	0.91562	0.03516
KO	2	7	1.01406	0.02513
KO	2	8	1.11884	0.03084
KO	2	9	1.24262	0.03738
KO	2	10	1.1577	0.0452
KO	2	11	1.05358	0.05053
KO	2	12	0.9914	0.054
KO	2	13	0.94477	0.06099
KO	2	14	0.8836	0.06226
KO	2	15	0.85435	0.064
KO	2	16	0.83532	0.06868
KO	2	17	0.84994	0.071
KO	2	18	0.90804	0.07576
KO	2	19	0.882	0.07479
KO	2	20	0.8742	0.0806
KO	2	21	0.83397	0.08917
KO	2	22	0.7898	0.09512
KO	2	23	0.76769	0.10443
KO	2	24	0.75096	0.107
KO	2	25	0.77675	0.1095
KO	2	26	0.80468	0.11332
KO	2	27	0.82356	0.11114
KO	2	28	0.83104	0.10844
KO	2	29	0.80565	0.11511
KO	2	30	0.7795	0.1096
KO	2	31	0.78803	0.11416
KO	2	32	0.79108	0.11976
KO	2	33	0.78188	0.12312
KO	2	34	0.7466	0.13228
KO	2	35	0.75895	0.12735
KO	2	36	0.7506	0.12424
KO	2	37	0.73398	0.13415
KO	2	38	0.71662	0.12858
KO	2	39	0.698	0.14789
KO	2	40	0.7106	0.1372
KO	2	41	0.66895	0.14643
KO	2	42	0.661	0.15354
KO	2	43	0.66022	0.16489
KO	2	44	0.62952	0.17188
KO	2	45	0.60665	0.1696
KO	2	46	0.59956	0.17414
KO	2	47	0.58492	0.18527
KO	2	48	0.57732	0.1904
KO	2	49	0.576	0.19718
KO	2	50	0.571	0.2005
KO	2	51	0.56327	0.20027
KO	2	52	0.56068	0.20464
KO	2	53	0.56227	0.20562
KO	2	54	0.56086	0.21386
KO	2	55	0.56155	0.2087
KO	2	56	0.56196	0.20616
KO	2	57	0.55837	0.19585
KO	2	58	0.5599	0.18564
KO	2	59	0.58152	0.17338
KO	2	60	0.6766	0.174
KO	2	61	0.67397	0.17004
KO	2	62	0.66558	0.17426
KO	2	63	0.65319	0.17785
KO	2	64	0.65308	0.19176
KO	2	65	0.6374	0.1923
KO	2	66	0.6277	0.20882
KO	2	67	0.60489	0.20758
KO	2	68	0.58724	0.18116
KO	2	69	0.58642	0.19488
KO	2	70	0.5847	0.1933
KO	2	71	0.55712	0.21333
KO	2	72	0.54608	0.21512
KO	2	73	0.56772	0.22272
KO	2	74	0.58566	0.21728
KO	2	75	0.58775	0.21575
KO	3	0	0.357	0.098
KO	3	1	1.6418	0.0688
KO	3	2	1.867	0.07
KO	3	3	2.0394	0.0748
KO	3	4	1.4186	0.0702
KO	3	5	0.878	0.037
KO	3	6	1.0508	0.0246
KO	3	7	1.257	0.0286
KO	3	8	1.3578	0.0346
KO	3	9	1.2878	0.0432
KO	3	10	1.18	0.048
KO	3	11	1.1014	0.0524
KO	3	12	1.0266	0.0578
KO	3	13	0.9786	0.063
KO	3	14	0.9266	0.064
KO	3	15	0.899	0.069
KO	3	16	0.8944	0.0726
KO	3	17	0.8734	0.0716
KO	3	18	0.872	0.0762
KO	3	19	0.878	0.0834
KO	3	20	0.851	0.092
KO	3	21	0.8378	0.0952
KO	3	22	0.8318	0.102
KO	3	23	0.8112	0.1146
KO	3	24	0.8192	0.1168
KO	3	25	0.839	0.118
KO	3	26	0.863	0.1154
KO	3	27	0.8806	0.1186
KO	3	28	0.8928	0.1216
KO	3	29	0.8924	0.1286
KO	3	30	0.877	0.131
KO	3	31	0.8598	0.127
KO	3	32	0.8292	0.1314
KO	3	33	0.8322	0.1358
KO	3	34	0.8098	0.1364
KO	3	35	0.804	0.133
KO	3	36	0.7924	0.1238
KO	3	37	0.795	0.131
KO	3	38	0.772	0.136
KO	3	39	0.7664	0.1392
KO	3	40	0.758	0.138
KO	3	41	0.7438	0.1486
KO	3	42	0.7262	0.1638
KO	3	43	0.6894	0.1612
KO	3	44	0.6624	0.1696
KO	3	45	0.633	0.165
KO	3	46	0.6244	0.1874
KO	3	47	0.6132	0.2064
KO	3	48	0.6034	0.21
KO	3	49	0.5956	0.2124
KO	3	50	0.59	0.213
KO	3	51	0.5926	0.216
KO	3	52	0.5942	0.2054
KO	3	53	0.5942	0.2076
KO	3	54	0.6002	0.2016
KO	3	55	0.604	0.2
KO	3	56	0.6068	0.1982
KO	3	57	0.6126	0.21
KO	3	58	0.6184	0.1984
KO	3	59	0.7562	0.1874
KO	3	60	0.755	0.181
KO	3	61	0.7346	0.1862
KO	3	62	0.7122	0.1842
KO	3	63	0.6778	0.1932
KO	3	64	0.66	0.1924
KO	3	65	0.664	0.199
KO	3	66	0.665	0.2028
KO	3	67	0.6442	0.2006
KO	3	68	0.6356	0.2048
KO	3	69	0.6126	0.1996
KO	3	70	0.613	0.224
KO	3	71	0.587	0.2058
KO	3	72	0.5798	0.203
KO	3	73	0.578	0.2018
KO	3	74	0.586	0.2106
KO	3	75	0.595	0.203
KO	4	0	0.521	0.06
KO	4	1	1.76362	0.07931
KO	4	2	1.67784	0.06438
KO	4	3	1.8135	0.0597
KO	4	4	1.62588	0.06856
KO	4	5	0.73175	0.0378
KO	4	6	0.89892	0.02328
KO	4	7	0.91112	0.02834
KO	4	8	0.94688	0.03448
KO	4	9	0.90431	0.03979
KO	4	10	0.8887	0.0461
KO	4	11	0.85052	0.05223
KO	4	12	0.82476	0.05372
KO	4	13	0.80227	0.05697
KO	4	14	0.75364	0.06034
KO	4	15	0.72925	0.06495
KO	4	16	0.72396	0.06396
KO	4	17	0.7437	0.06727
KO	4	18	0.7481	0.07
KO	4	19	0.75645	0.07589
KO	4	20	0.7648	0.0792
KO	4	21	0.75535	0.07847
KO	4	22	0.76136	0.08018
KO	4	23	0.75952	0.08713
KO	4	24	0.75212	0.09188
KO	4	25	0.77975	0.0945
KO	4	26	0.77434	0.09582
KO	4	27	0.80048	0.10674
KO	4	28	0.80256	0.10836
KO	4	29	0.79304	0.12293
KO	4	30	0.795	0.1166
KO	4	31	0.79866	0.11622
KO	4	32	0.78316	0.10816
KO	4	33	0.78023	0.13099
KO	4	34	0.75214	0.13392
KO	4	35	0.7414	0.13785
KO	4	36	0.75616	0.11852
KO	4	37	0.73729	0.12194
KO	4	38	0.72266	0.1349
KO	4	39	0.73327	0.12718
KO	4	40	0.733	0.124
KO	4	41	0.71658	0.13771
KO	4	42	0.72014	0.1369
KO	4	43	0.72397	0.15297
KO	4	44	0.68428	0.14572
KO	4	45	0.66155	0.1587
KO	4	46	0.64718	0.1477
KO	4	47	0.634	0.15914
KO	4	48	0.62536	0.163
KO	4	49	0.60667	0.17952
KO	4	50	0.592	0.1795
KO	4	51	0.58676	0.18376
KO	4	52	0.58676	0.18812
KO	4	53	0.58414	0.19815
KO	4	54	0.57852	0.20526
KO	4	55	0.5878	0.1909
KO	4	56	0.59392	0.20036
KO	4	57	0.57532	0.18931
KO	4	58	0.56904	0.20882
KO	4	59	0.58145	0.18126
KO	4	60	0.6938	0.178
KO	4	61	0.68854	0.176
KO	4	62	0.69944	0.18456
KO	4	63	0.69447	0.2033
KO	4	64	0.67112	0.18144
KO	4	65	0.6587	0.21005
KO	4	66	0.64962	0.2206
KO	4	67	0.64115	0.21577
KO	4	68	0.62916	0.21168
KO	4	69	0.57569	0.201
KO	4	70	0.6281	0.1841
KO	4	71	0.61899	0.20491
KO	4	72	0.59152	0.21264
KO	4	73	0.60178	0.21726
KO	4	74	0.56048	0.19242
KO	4	75	0.57325	0.20375
KO	5	0	0.526	0.356
KO	5	1	1.89027	0.253987
KO	5	2	2.07667	0.14004
KO	5	3	2.30012	0.15732
KO	5	4	2.69035	0.15228
KO	5	5	2.22387	0.0664
KO	5	6	2.47144	0.07692
KO	5	7	1.90925	0.08472
KO	5	8	1.49984	0.0977467
KO	5	9	1.21124	0.11688
KO	5	10	1.0792	0.1332
KO	5	11	1.0008	0.129493
KO	5	12	1.01596	0.1448
KO	5	13	0.92252	0.145947
KO	5	14	0.931307	0.15696
KO	5	15	0.8942	0.158
KO	5	16	0.84552	0.15788
KO	5	17	0.810707	0.164293
KO	5	18	0.82712	0.16324
KO	5	19	0.793213	0.172387
KO	5	20	0.790333	0.174867
KO	5	21	0.81072	0.176
KO	5	22	0.773987	0.167947
KO	5	23	0.784067	0.181147
KO	5	24	0.77768	0.174
KO	5	25	0.791333	0.171
KO	5	26	0.786213	0.182893
KO	5	27	0.81568	0.17888
KO	5	28	0.778693	0.178
KO	5	29	0.777427	0.18656
KO	5	30	0.7706	0.187
KO	5	31	0.762973	0.18008
KO	5	32	0.73976	0.188253
KO	5	33	0.7264	0.189
KO	5	34	0.71624	0.196293
KO	5	35	0.709667	0.200133
KO	5	36	0.67128	0.19884
KO	5	37	0.67016	0.191
KO	5	38	0.659227	0.199547
KO	5	39	0.65088	0.20048
KO	5	40	0.630333	0.197533
KO	5	41	0.614053	0.205413
KO	5	42	0.60104	0.21448
KO	5	43	0.587493	0.215493
KO	5	44	0.584107	0.216
KO	5	45	0.6008	0.214
KO	5	46	0.565707	0.215
KO	5	47	0.55596	0.214
KO	5	48	0.54152	0.211
KO	5	49	0.525427	0.212893
KO	5	50	0.513	0.212333
KO	5	51	0.50212	0.21644
KO	5	52	0.499787	0.219213
KO	5	53	0.501	0.223987
KO	5	54	0.503	0.22776
KO	5	55	0.500467	0.233067
KO	5	56	0.49992	0.234307
KO	5	57	0.50208	0.24
KO	5	58	0.501	0.239
KO	5	59	0.5	0.24
KO	5	60	0.5022	0.2506
KO	5	61	0.507	0.255347
KO	5	62	0.515787	0.258893
KO	5	63	0.65044	0.25812
KO	5	64	0.635547	0.289427
KO	5	65	0.634467	0.293533
KO	5	66	0.62192	0.28032
KO	5	67	0.614373	0.266933
KO	5	68	0.615413	0.283413
KO	5	69	0.58684	0.26428
KO	5	70	0.5636	0.265867
KO	5	71	0.560187	0.27744
KO	5	72	0.556	0.2824
KO	5	73	0.546187	0.275187
KO	5	74	0.532093	0.26532
KO	5	75	0.532	0.253
WTF1	1	0	0.622	0.311
WTF1	1	1	1.83253	0.319
WTF1	1	2	2.18807	0.159067
WTF1	1	3	2.5884	0.1692
WTF1	1	4	2.9366	0.100133
WTF1	1	5	2.26133	0.0563333
WTF1	1	6	1.9984	0.0628
WTF1	1	7	1.746	0.0894
WTF1	1	8	1.6966	0.1304
WTF1	1	9	1.55	0.1574
WTF1	1	10	1.41633	0.155333
WTF1	1	11	1.2976	0.175067
WTF1	1	12	1.1914	0.1786
WTF1	1	13	1.144	0.168067
WTF1	1	14	1.116	0.180333
WTF1	1	15	1.048	0.188
WTF1	1	16	1.03047	0.190133
WTF1	1	17	1.03347	0.197067
WTF1	1	18	1.0518	0.199
WTF1	1	19	1.02327	0.207333
WTF1	1	20	1.022	0.205
WTF1	1	21	0.976	0.2024
WTF1	1	22	0.972933	0.206133
WTF1	1	23	0.984133	0.216067
WTF1	1	24	1.0048	0.2224
WTF1	1	25	1.008	0.225333
WTF1	1	26	0.989133	0.196533
WTF1	1	27	0.9868	0.2326
WTF1	1	28	0.993133	0.226
WTF1	1	29	0.954067	0.225733
WTF1	1	30	0.93	0.22
WTF1	1	31	0.9262	0.2294
WTF1	1	32	0.934	0.240333
WTF1	1	33	0.9278	0.2552
WTF1	1	34	0.912333	0.246933
WTF1	1	35	0.913667	0.228667
WTF1	1	36	0.9098	0.2314
WTF1	1	37	0.906133	0.266267
WTF1	1	38	0.904	0.260067
WTF1	1	39	0.9044	0.2664
WTF1	1	40	0.896	0.281667
WTF1	1	41	0.8836	0.276
WTF1	1	42	0.8698	0.2788
WTF1	1	43	0.8578	0.273533
WTF1	1	44	0.846267	0.273133
WTF1	1	45	0.836	0.28
WTF1	1	46	0.8252	0.287267
WTF1	1	47	0.809933	0.291
WTF1	1	48	0.7944	0.29
WTF1	1	49	0.785933	0.290467
WTF1	1	50	0.781667	0.290667
WTF1	1	51	0.7764	0.289
WTF1	1	52	0.787733	0.294867
WTF1	1	53	0.786933	0.300067
WTF1	1	54	0.7866	0.3052
WTF1	1	55	0.781333	0.305
WTF1	1	56	0.776467	0.307
WTF1	1	57	0.7744	0.309
WTF1	1	58	0.770733	0.3182
WTF1	1	59	0.785467	0.3286
WTF1	1	60	0.91	0.316
WTF1	1	61	0.9036	0.315
WTF1	1	62	0.891467	0.319
WTF1	1	63	0.8644	0.3186
WTF1	1	64	0.840867	0.32
WTF1	1	65	0.819	0.325667
WTF1	1	66	0.799	0.347
WTF1	1	67	0.786267	0.301
WTF1	1	68	0.791067	0.3122
WTF1	1	69	0.7806	0.3092
WTF1	1	70	0.76	0.309
WTF1	1	71	0.747133	0.303533
WTF1	1	72	0.7378	0.3054
WTF1	1	73	0.727533	0.306
WTF1	1	74	0.708533	0.2964
WTF1	1	75	0.699	0.295
WTF1	2	0	0.607	0.289
WTF1	2	1	1.81707	0.355467
WTF1	2	2	2.55747	0.1906
WTF1	2	3	3.0508	0.176
WTF1	2	4	4.13153	0.1856
WTF1	2	5	3.11867	0.092
WTF1	2	6	2.931	0.0736
WTF1	2	7	2.17973	0.0576667
WTF1	2	8	2.00113	0.0741333
WTF1	2	9	1.878	0.0954
WTF1	2	10	1.695	0.108667
WTF1	2	11	1.68033	0.131667
WTF1	2	12	1.612	0.15
WTF1	2	13	1.50947	0.158333
WTF1	2	14	1.41293	0.153
WTF1	2	15	1.342	0.161
WTF1	2	16	1.26953	0.169933
WTF1	2	17	1.2134	0.176667
WTF1	2	18	1.2044	0.1738
WTF1	2	19	1.17327	0.179733
WTF1	2	20	1.15267	0.191667
WTF1	2	21	1.1672	0.2004
WTF1	2	22	1.1858	0.202133
WTF1	2	23	1.14813	0.207667
WTF1	2	24	1.096	0.2042
WTF1	2	25	1.09333	0.194
WTF1	2	26	1.08467	0.2022
WTF1	2	27	1.0788	0.2068
WTF1	2	28	1.08933	0.2044
WTF1	2	29	1.09047	0.1936
WTF1	2	30	1.089	0.207
WTF1	2	31	1.06767	0.2132
WTF1	2	32	1.06867	0.218133
WTF1	2	33	1.0616	0.2112
WTF1	2	34	1.05847	0.222067
WTF1	2	35	1.07033	0.230333
WTF1	2	36	1.0528	0.2378
WTF1	2	37	1.04233	0.236667
WTF1	2	38	1.027	0.233933
WTF1	2	39	0.9808	0.2308
WTF1	2	40	0.974667	0.239333
WTF1	2	41	0.972533	0.245733
WTF1	2	42	0.949	0.245
WTF1	2	43	0.927933	0.2484
WTF1	2	44	0.915133	0.253
WTF1	2	45	0.898	0.256
WTF1	2	46	0.888867	0.260133
WTF1	2	47	0.880733	0.281
WTF1	2	48	0.8646	0.272
WTF1	2	49	0.8502	0.271733
WTF1	2	50	0.835	0.263667
WTF1	2	51	0.827	0.2634
WTF1	2	52	0.821	0.265467
WTF1	2	53	0.822067	0.271067
WTF1	2	54	0.8226	0.2772
WTF1	2	55	0.819333	0.281333
WTF1	2	56	0.829933	0.292733
WTF1	2	57	0.848	0.3024
WTF1	2	58	0.873067	0.308733
WTF1	2	59	0.893667	0.3228
WTF1	2	60	0.907	0.338
WTF1	2	61	0.914067	0.3524
WTF1	2	62	0.9312	0.3604
WTF1	2	63	1.1314	0.344
WTF1	2	64	1.14227	0.351
WTF1	2	65	1.123	0.355
WTF1	2	66	1.1118	0.3686
WTF1	2	67	1.09067	0.377933
WTF1	2	68	1.084	0.3946
WTF1	2	69	1.0752	0.4026
WTF1	2	70	1.045	0.340333
WTF1	2	71	1.0276	0.342733
WTF1	2	72	0.995	0.3376
WTF1	2	73	0.958333	0.319667
WTF1	2	74	0.900867	0.322
WTF1	2	75	0.926	0.331
WTF1	3	0	0.789	0.203
WTF1	3	1	2.01021	0.4736
WTF1	3	2	2.51337	0.173267
WTF1	3	3	2.95544	0.15664
WTF1	3	4	3.80632	0.167853
WTF1	3	5	2.53547	0.0929333
WTF1	3	6	2.85628	0.05472
WTF1	3	7	2.23487	0.0438133
WTF1	3	8	2.03059	0.05664
WTF1	3	9	1.68876	0.0752
WTF1	3	10	1.53547	0.0893333
WTF1	3	11	1.45705	0.0982933
WTF1	3	12	1.42088	0.11096
WTF1	3	13	1.31225	0.118387
WTF1	3	14	1.30264	0.119747
WTF1	3	15	1.2482	0.133
WTF1	3	16	1.20171	0.135573
WTF1	3	17	1.16391	0.150907
WTF1	3	18	1.1488	0.16088
WTF1	3	19	1.12092	0.157973
WTF1	3	20	1.10053	0.169533
WTF1	3	21	1.06176	0.173
WTF1	3	22	1.08352	0.165547
WTF1	3	23	1.11645	0.19084
WTF1	3	24	1.08788	0.18444
WTF1	3	25	1.093	0.186333
WTF1	3	26	1.08723	0.193693
WTF1	3	27	1.13404	0.19872
WTF1	3	28	1.09876	0.202
WTF1	3	29	1.11909	0.199907
WTF1	3	30	1.083	0.2076
WTF1	3	31	1.077	0.208827
WTF1	3	32	1.06885	0.210707
WTF1	3	33	1.0884	0.22364
WTF1	3	34	1.05909	0.22072
WTF1	3	35	1.05993	0.209333
WTF1	3	36	1.04028	0.20512
WTF1	3	37	1.05496	0.22888
WTF1	3	38	1.02293	0.211933
WTF1	3	39	1.01388	0.22408
WTF1	3	40	0.9918	0.226
WTF1	3	41	0.98628	0.221
WTF1	3	42	0.98052	0.24912
WTF1	3	43	0.952267	0.235413
WTF1	3	44	0.942653	0.240173
WTF1	3	45	0.9368	0.2458
WTF1	3	46	0.907093	0.254453
WTF1	3	47	0.888987	0.251493
WTF1	3	48	0.8726	0.26228
WTF1	3	49	0.850773	0.257307
WTF1	3	50	0.832	0.258
WTF1	3	51	0.8202	0.25964
WTF1	3	52	0.80984	0.261613
WTF1	3	53	0.790933	0.264827
WTF1	3	54	0.78244	0.26444
WTF1	3	55	0.7716	0.268467
WTF1	3	56	0.773493	0.27
WTF1	3	57	0.774	0.28004
WTF1	3	58	0.77	0.281093
WTF1	3	59	0.772853	0.287147
WTF1	3	60	0.7842	0.2992
WTF1	3	61	0.787627	0.305
WTF1	3	62	0.79796	0.314653
WTF1	3	63	0.80868	0.32468
WTF1	3	64	0.832653	0.325413
WTF1	3	65	0.983867	0.3252
WTF1	3	66	0.98068	0.33652
WTF1	3	67	0.962	0.34
WTF1	3	68	0.954373	0.36588
WTF1	3	69	0.95132	0.38052
WTF1	3	70	0.9464	0.399867
WTF1	3	71	0.936	0.410467
WTF1	3	72	0.94576	0.31308
WTF1	3	73	0.931107	0.343107
WTF1	3	74	0.940627	0.325213
WTF1	3	75	0.857	0.308
WTF1	4	0	1.04	0.317
WTF1	4	1	2.19	0.5502
WTF1	4	2	2.81332	0.30968
WTF1	4	3	3.1166	0.15612
WTF1	4	4	3.934	0.14776
WTF1	4	5	3.0036	0.0886
WTF1	4	6	3.10128	0.06092
WTF1	4	7	2.47764	0.06032
WTF1	4	8	1.96756	0.06172
WTF1	4	9	1.78944	0.07712
WTF1	4	10	1.6084	0.0822
WTF1	4	11	1.5982	0.09224
WTF1	4	12	1.47592	0.10012
WTF1	4	13	1.40632	0.11184
WTF1	4	14	1.3748	0.10624
WTF1	4	15	1.322	0.1154
WTF1	4	16	1.26044	0.12272
WTF1	4	17	1.20852	0.12964
WTF1	4	18	1.12536	0.13344
WTF1	4	19	1.11256	0.14496
WTF1	4	20	1.1322	0.147
WTF1	4	21	1.1492	0.16532
WTF1	4	22	1.10748	0.16276
WTF1	4	23	1.09992	0.17116
WTF1	4	24	1.14068	0.16168
WTF1	4	25	1.105	0.164
WTF1	4	26	1.08088	0.17276
WTF1	4	27	1.06624	0.17336
WTF1	4	28	1.06676	0.17624
WTF1	4	29	1.05776	0.17832
WTF1	4	30	1.079	0.177
WTF1	4	31	1.083	0.17992
WTF1	4	32	1.04944	0.18932
WTF1	4	33	1.0274	0.18464
WTF1	4	34	1.00288	0.191
WTF1	4	35	0.99	0.193
WTF1	4	36	0.9888	0.18924
WTF1	4	37	0.99068	0.19396
WTF1	4	38	0.97536	0.19608
WTF1	4	39	0.98324	0.21152
WTF1	4	40	0.9578	0.2122
WTF1	4	41	0.94084	0.213
WTF1	4	42	0.93656	0.22228
WTF1	4	43	0.914	0.2348
WTF1	4	44	0.9348	0.23848
WTF1	4	45	0.9126	0.2374
WTF1	4	46	0.90436	0.24132
WTF1	4	47	0.8858	0.24276
WTF1	4	48	0.87252	0.25656
WTF1	4	49	0.85152	0.254
WTF1	4	50	0.834	0.254
WTF1	4	51	0.82508	0.25592
WTF1	4	52	0.79628	0.257
WTF1	4	53	0.78924	0.26528
WTF1	4	54	0.77696	0.26232
WTF1	4	55	0.7748	0.2676
WTF1	4	56	0.775	0.27452
WTF1	4	57	0.77932	0.27788
WTF1	4	58	0.77328	0.28472
WTF1	4	59	0.78056	0.29284
WTF1	4	60	0.7844	0.3006
WTF1	4	61	0.80084	0.30936
WTF1	4	62	0.80912	0.31504
WTF1	4	63	0.81492	0.32484
WTF1	4	64	0.84568	0.3394
WTF1	4	65	0.99	0.3248
WTF1	4	66	1.00016	0.35936
WTF1	4	67	0.99808	0.36656
WTF1	4	68	0.98164	0.36844
WTF1	4	69	0.97352	0.38412
WTF1	4	70	0.9526	0.3644
WTF1	4	71	0.9636	0.37096
WTF1	4	72	0.95552	0.34568
WTF1	4	73	0.94652	0.35344
WTF1	4	74	0.91352	0.35732
WTF1	4	75	0.89	0.341
WTF1	5	0	0.642	0.247
WTF1	5	1	1.47219	0.24952
WTF1	5	2	2.30429	0.170373
WTF1	5	3	2.0892	0.11076
WTF1	5	4	2.22688	0.10284
WTF1	5	5	2.07807	0.0893333
WTF1	5	6	1.986	0.06408
WTF1	5	7	1.80565	0.0670933
WTF1	5	8	1.44507	0.0754267
WTF1	5	9	1.28836	0.09172
WTF1	5	10	1.07753	0.106133
WTF1	5	11	0.971947	0.115147
WTF1	5	12	0.9418	0.118
WTF1	5	13	0.91744	0.125173
WTF1	5	14	0.89144	0.127627
WTF1	5	15	0.8416	0.1314
WTF1	5	16	0.842427	0.13764
WTF1	5	17	0.867093	0.148453
WTF1	5	18	0.85756	0.14776
WTF1	5	19	0.866027	0.155253
WTF1	5	20	0.868467	0.1506
WTF1	5	21	0.85772	0.16044
WTF1	5	22	0.84624	0.166293
WTF1	5	23	0.831627	0.166613
WTF1	5	24	0.84932	0.17
WTF1	5	25	0.856	0.176333
WTF1	5	26	0.896387	0.18
WTF1	5	27	0.85756	0.18552
WTF1	5	28	0.867507	0.185
WTF1	5	29	0.839453	0.176
WTF1	5	30	0.8238	0.1856
WTF1	5	31	0.809347	0.198413
WTF1	5	32	0.821147	0.203427
WTF1	5	33	0.80556	0.20488
WTF1	5	34	0.775373	0.18592
WTF1	5	35	0.746733	0.198467
WTF1	5	36	0.72608	0.20448
WTF1	5	37	0.706533	0.205013
WTF1	5	38	0.679933	0.197987
WTF1	5	39	0.66704	0.20108
WTF1	5	40	0.633733	0.2014
WTF1	5	41	0.608813	0.188267
WTF1	5	42	0.59332	0.203
WTF1	5	43	0.59872	0.206
WTF1	5	44	0.560653	0.203413
WTF1	5	45	0.5508	0.2202
WTF1	5	46	0.54116	0.215387
WTF1	5	47	0.52712	0.210373
WTF1	5	48	0.52436	0.21528
WTF1	5	49	0.51304	0.212
WTF1	5	50	0.509333	0.211333
WTF1	5	51	0.50332	0.212
WTF1	5	52	0.501	0.209613
WTF1	5	53	0.506	0.219
WTF1	5	54	0.505	0.21872
WTF1	5	55	0.504	0.219
WTF1	5	56	0.51224	0.22824
WTF1	5	57	0.51676	0.23276
WTF1	5	58	0.514	0.240547
WTF1	5	59	0.512213	0.242787
WTF1	5	60	0.5128	0.2438
WTF1	5	61	0.510187	0.245813
WTF1	5	62	0.51748	0.256307
WTF1	5	63	0.52652	0.25968
WTF1	5	64	0.529707	0.259
WTF1	5	65	0.593667	0.256867
WTF1	5	66	0.63504	0.26464
WTF1	5	67	0.624107	0.288787
WTF1	5	68	0.610187	0.288093
WTF1	5	69	0.59708	0.29392
WTF1	5	70	0.591067	0.296933
WTF1	5	71	0.57532	0.294947
WTF1	5	72	0.54536	0.23108
WTF1	5	73	0.529187	0.242133
WTF1	5	74	0.509053	0.237
WTF1	5	75	0.519	0.243
Tg	1	0	0.638	0.328
Tg	1	1	1.772	0.282
Tg	1	2	2.736	0.145
Tg	1	3	2.557	0.136
Tg	1	4	2.716	0.116
Tg	1	5	2.277	0.073
Tg	1	6	2.172	0.058
Tg	1	7	1.788	0.061
Tg	1	8	1.498	0.071
Tg	1	9	1.289	0.097
Tg	1	10	1.12	0.105
Tg	1	11	1.037	0.107
Tg	1	12	0.993	0.111
Tg	1	13	0.954	0.125
Tg	1	14	0.942	0.135
Tg	1	15	0.924	0.143
Tg	1	16	0.968	0.153
Tg	1	17	1	0.147
Tg	1	18	0.975	0.15
Tg	1	19	0.967	0.158
Tg	1	20	0.971	0.163
Tg	1	21	0.93	0.16
Tg	1	22	0.919	0.166
Tg	1	23	0.91	0.165
Tg	1	24	0.884	0.178
Tg	1	25	0.879	0.181
Tg	1	26	0.88	0.187
Tg	1	27	0.889	0.182
Tg	1	28	0.878	0.193
Tg	1	29	0.874	0.199
Tg	1	30	0.867	0.196
Tg	1	31	0.905	0.213
Tg	1	32	0.867	0.209
Tg	1	33	0.864	0.214
Tg	1	34	0.843	0.212
Tg	1	35	0.818	0.204
Tg	1	36	0.798	0.206
Tg	1	37	0.778	0.21
Tg	1	38	0.745	0.2
Tg	1	39	0.729	0.204
Tg	1	40	0.715	0.212
Tg	1	41	0.695	0.223
Tg	1	42	0.674	0.224
Tg	1	43	0.653	0.208
Tg	1	44	0.639	0.224
Tg	1	45	0.625	0.222
Tg	1	46	0.608	0.222
Tg	1	47	0.601	0.22
Tg	1	48	0.591	0.22
Tg	1	49	0.579	0.217
Tg	1	50	0.576	0.22
Tg	1	51	0.581	0.224
Tg	1	52	0.593	0.232
Tg	1	53	0.57	0.226
Tg	1	54	0.552	0.226
Tg	1	55	0.553	0.229
Tg	1	56	0.549	0.229
Tg	1	57	0.55	0.229
Tg	1	58	0.547	0.23
Tg	1	59	0.545	0.231
Tg	1	60	0.548	0.237
Tg	1	61	0.552	0.239
Tg	1	62	0.551	0.24
Tg	1	63	0.552	0.245
Tg	1	64	0.555	0.248
Tg	1	65	0.561	0.255
Tg	1	66	0.682	0.259
Tg	1	67	0.674	0.267
Tg	1	68	0.665	0.273
Tg	1	69	0.653	0.283
Tg	1	70	0.635	0.286
Tg	1	71	0.619	0.29
Tg	1	72	0.606	0.294
Tg	1	73	0.597	0.263
Tg	1	74	0.589	0.262
Tg	1	75	0.565	0.256
Tg	2	0	1	0.291
Tg	2	1	1.88324	0.51352
Tg	2	2	3.0232	0.1278
Tg	2	3	3.30156	0.1608
Tg	2	4	3.07204	0.1156
Tg	2	5	3.2748	0.1094
Tg	2	6	2.48992	0.05036
Tg	2	7	2.09484	0.04772
Tg	2	8	1.72524	0.0624
Tg	2	9	1.44756	0.07956
Tg	2	10	1.3504	0.0864
Tg	2	11	1.26204	0.09532
Tg	2	12	1.10072	0.09896
Tg	2	13	1.0744	0.11292
Tg	2	14	1.05408	0.11544
Tg	2	15	0.9822	0.1214
Tg	2	16	0.95524	0.12444
Tg	2	17	0.9558	0.136
Tg	2	18	0.94888	0.13856
Tg	2	19	0.9496	0.14124
Tg	2	20	0.9046	0.1488
Tg	2	21	0.9	0.14932
Tg	2	22	0.93012	0.16236
Tg	2	23	0.962	0.15784
Tg	2	24	0.94324	0.16604
Tg	2	25	0.966	0.171
Tg	2	26	0.9284	0.17888
Tg	2	27	0.97464	0.18284
Tg	2	28	1.00016	0.18676
Tg	2	29	0.94316	0.187
Tg	2	30	0.9408	0.1892
Tg	2	31	0.94524	0.19
Tg	2	32	0.91424	0.18456
Tg	2	33	0.90716	0.19068
Tg	2	34	0.91992	0.19892
Tg	2	35	0.8922	0.2042
Tg	2	36	0.88008	0.198
Tg	2	37	0.88464	0.19344
Tg	2	38	0.85676	0.19752
Tg	2	39	0.85032	0.20032
Tg	2	40	0.831	0.206
Tg	2	41	0.839	0.20364
Tg	2	42	0.83604	0.21064
Tg	2	43	0.81328	0.21
Tg	2	44	0.78708	0.21524
Tg	2	45	0.771	0.2204
Tg	2	46	0.76536	0.22284
Tg	2	47	0.74864	0.22624
Tg	2	48	0.74608	0.23424
Tg	2	49	0.73372	0.23808
Tg	2	50	0.715	0.247
Tg	2	51	0.69228	0.25284
Tg	2	52	0.68816	0.25192
Tg	2	53	0.68024	0.25676
Tg	2	54	0.6618	0.253
Tg	2	55	0.6578	0.2586
Tg	2	56	0.64672	0.26128
Tg	2	57	0.645	0.259
Tg	2	58	0.63632	0.26204
Tg	2	59	0.63536	0.263
Tg	2	60	0.635	0.2672
Tg	2	61	0.62956	0.26968
Tg	2	62	0.62696	0.26948
Tg	2	63	0.62404	0.27096
Tg	2	64	0.62512	0.27056
Tg	2	65	0.8372	0.2568
Tg	2	66	0.80108	0.2894
Tg	2	67	0.80436	0.30128
Tg	2	68	0.7826	0.31796
Tg	2	69	0.77252	0.33668
Tg	2	70	0.7668	0.3228
Tg	2	71	0.75788	0.29088
Tg	2	72	0.74776	0.31708
Tg	2	73	0.71068	0.294
Tg	2	74	0.69848	0.29496
Tg	2	75	0.682	0.295
Tg	3	0	1.394	0.279
Tg	3	1	1.9448	0.3028
Tg	3	2	2.0802	0.1882
Tg	3	3	2.8232	0.1404
Tg	3	4	2.725	0.1084
Tg	3	5	2.796	0.097
Tg	3	6	2.3798	0.063
Tg	3	7	1.7622	0.0578
Tg	3	8	1.4958	0.0652
Tg	3	9	1.2324	0.0854
Tg	3	10	1.126	0.096
Tg	3	11	1.031	0.099
Tg	3	12	0.9616	0.109
Tg	3	13	0.8964	0.1118
Tg	3	14	0.8448	0.1132
Tg	3	15	0.85	0.118
Tg	3	16	0.8224	0.1268
Tg	3	17	0.8084	0.1372
Tg	3	18	0.7744	0.1356
Tg	3	19	0.7884	0.1488
Tg	3	20	0.833	0.154
Tg	3	21	0.8156	0.149
Tg	3	22	0.779	0.1522
Tg	3	23	0.8118	0.151
Tg	3	24	0.8026	0.1596
Tg	3	25	0.821	0.16
Tg	3	26	0.8582	0.1612
Tg	3	27	0.8368	0.1698
Tg	3	28	0.8354	0.1664
Tg	3	29	0.8482	0.1652
Tg	3	30	0.827	0.169
Tg	3	31	0.8348	0.1746
Tg	3	32	0.829	0.1786
Tg	3	33	0.8124	0.1736
Tg	3	34	0.8166	0.182
Tg	3	35	0.8	0.18
Tg	3	36	0.8038	0.179
Tg	3	37	0.797	0.1802
Tg	3	38	0.7882	0.1814
Tg	3	39	0.7838	0.1856
Tg	3	40	0.757	0.188
Tg	3	41	0.7426	0.1936
Tg	3	42	0.738	0.1982
Tg	3	43	0.7486	0.2024
Tg	3	44	0.7222	0.2114
Tg	3	45	0.719	0.206
Tg	3	46	0.7038	0.2066
Tg	3	47	0.7046	0.2142
Tg	3	48	0.6946	0.2182
Tg	3	49	0.6732	0.2342
Tg	3	50	0.664	0.234
Tg	3	51	0.65	0.235
Tg	3	52	0.6458	0.234
Tg	3	53	0.6352	0.2368
Tg	3	54	0.636	0.2384
Tg	3	55	0.629	0.24
Tg	3	56	0.6278	0.2408
Tg	3	57	0.624	0.2436
Tg	3	58	0.6328	0.2538
Tg	3	59	0.6272	0.2572
Tg	3	60	0.628	0.262
Tg	3	61	0.6308	0.2716
Tg	3	62	0.6202	0.27
Tg	3	63	0.6162	0.2696
Tg	3	64	0.6134	0.2672
Tg	3	65	0.621	0.271
Tg	3	66	0.6238	0.2702
Tg	3	67	0.6302	0.2766
Tg	3	68	0.638	0.2836
Tg	3	69	0.6384	0.3008
Tg	3	70	0.783	0.301
Tg	3	71	0.79	0.3218
Tg	3	72	0.8016	0.3296
Tg	3	73	0.807	0.3244
Tg	3	74	0.7832	0.339
Tg	3	75	0.771	0.357
Tg	4	0	2.018	0.24
Tg	4	1	2.32908	0.195653
Tg	4	2	2.84231	0.148227
Tg	4	3	3.073	0.15428
Tg	4	4	3.12441	0.11672
Tg	4	5	2.8278	0.0826
Tg	4	6	2.45776	0.06336
Tg	4	7	2.00299	0.0570133
Tg	4	8	1.66051	0.0674133
Tg	4	9	1.63396	0.0818
Tg	4	10	1.39993	0.0944
Tg	4	11	1.29432	0.103347
Tg	4	12	1.25232	0.11
Tg	4	13	1.17856	0.116613
Tg	4	14	1.09225	0.125467
Tg	4	15	1.0512	0.14
Tg	4	16	1.03395	0.129173
Tg	4	17	1.01799	0.135373
Tg	4	18	0.9542	0.15336
Tg	4	19	0.950733	0.14492
Tg	4	20	1.01947	0.1518
Tg	4	21	0.959	0.16348
Tg	4	22	0.950773	0.161693
Tg	4	23	0.970827	0.162453
Tg	4	24	1.02428	0.16888
Tg	4	25	0.992667	0.172667
Tg	4	26	1.00905	0.167773
Tg	4	27	1.01624	0.17324
Tg	4	28	1.04968	0.17304
Tg	4	29	0.976693	0.178373
Tg	4	30	0.9718	0.1782
Tg	4	31	0.97676	0.176693
Tg	4	32	0.991653	0.18324
Tg	4	33	0.95132	0.1856
Tg	4	34	0.957253	0.189627
Tg	4	35	0.933067	0.19
Tg	4	36	0.94304	0.2012
Tg	4	37	0.920693	0.203947
Tg	4	38	0.895733	0.209427
Tg	4	39	0.86856	0.203
Tg	4	40	0.883933	0.207067
Tg	4	41	0.84752	0.200133
Tg	4	42	0.81868	0.19852
Tg	4	43	0.809	0.211173
Tg	4	44	0.801147	0.214693
Tg	4	45	0.7906	0.2244
Tg	4	46	0.772373	0.227907
Tg	4	47	0.766947	0.241027
Tg	4	48	0.74264	0.24612
Tg	4	49	0.733413	0.247547
Tg	4	50	0.729	0.251333
Tg	4	51	0.72244	0.25388
Tg	4	52	0.708267	0.256547
Tg	4	53	0.69704	0.256653
Tg	4	54	0.69424	0.25776
Tg	4	55	0.702867	0.261
Tg	4	56	0.702	0.267973
Tg	4	57	0.70608	0.268
Tg	4	58	0.707	0.274187
Tg	4	59	0.714467	0.280293
Tg	4	60	0.718	0.2816
Tg	4	61	0.725013	0.282
Tg	4	62	0.726227	0.285
Tg	4	63	0.72528	0.287
Tg	4	64	0.724	0.286
Tg	4	65	0.719	0.286933
Tg	4	66	0.69704	0.27896
Tg	4	67	0.878293	0.277733
Tg	4	68	0.887267	0.300773
Tg	4	69	0.89764	0.309
Tg	4	70	0.8852	0.293667
Tg	4	71	0.878853	0.29872
Tg	4	72	0.85624	0.27544
Tg	4	73	0.831067	0.318653
Tg	4	74	0.787067	0.324213
Tg	4	75	0.776	0.321
Tg	5	0	1.758	0.306
Tg	5	1	1.9158	0.258413
Tg	5	2	2.54471	0.10148
Tg	5	3	2.96728	0.1426
Tg	5	4	2.925	0.11532
Tg	5	5	2.96307	0.100067
Tg	5	6	2.4006	0.06232
Tg	5	7	2.02819	0.0618133
Tg	5	8	1.55384	0.06568
Tg	5	9	1.41356	0.08428
Tg	5	10	1.30927	0.0924667
Tg	5	11	1.15108	0.106413
Tg	5	12	1.06928	0.10684
Tg	5	13	1.01373	0.12048
Tg	5	14	0.961173	0.131627
Tg	5	15	0.9726	0.1314
Tg	5	16	0.922493	0.138
Tg	5	17	0.880813	0.134227
Tg	5	18	0.89124	0.141
Tg	5	19	0.899973	0.148253
Tg	5	20	0.9374	0.153467
Tg	5	21	0.98568	0.163
Tg	5	22	0.984653	0.15988
Tg	5	23	0.9216	0.174773
Tg	5	24	0.90656	0.17032
Tg	5	25	0.934333	0.176
Tg	5	26	0.94988	0.18292
Tg	5	27	1.00304	0.1738
Tg	5	28	0.974867	0.19076
Tg	5	29	0.958613	0.179933
Tg	5	30	0.9316	0.1906
Tg	5	31	0.948173	0.174133
Tg	5	32	0.93556	0.188853
Tg	5	33	0.92856	0.1988
Tg	5	34	0.94364	0.18336
Tg	5	35	0.920533	0.202133
Tg	5	36	0.90284	0.1964
Tg	5	37	0.885947	0.202493
Tg	5	38	0.88404	0.194027
Tg	5	39	0.87396	0.20952
Tg	5	40	0.854067	0.209533
Tg	5	41	0.862267	0.207827
Tg	5	42	0.82068	0.21544
Tg	5	43	0.82	0.220427
Tg	5	44	0.811693	0.22624
Tg	5	45	0.8094	0.2296
Tg	5	46	0.793067	0.265573
Tg	5	47	0.784	0.261
Tg	5	48	0.77364	0.25492
Tg	5	49	0.754227	0.252307
Tg	5	50	0.749	0.259
Tg	5	51	0.74432	0.26332
Tg	5	52	0.72816	0.27
Tg	5	53	0.716413	0.272293
Tg	5	54	0.70232	0.27
Tg	5	55	0.6872	0.264733
Tg	5	56	0.682747	0.266253
Tg	5	57	0.692	0.27324
Tg	5	58	0.696227	0.279453
Tg	5	59	0.702427	0.291853
Tg	5	60	0.706	0.2962
Tg	5	61	0.707813	0.301813
Tg	5	62	0.713173	0.309347
Tg	5	63	0.71168	0.30568
Tg	5	64	0.694267	0.29556
Tg	5	65	0.694	0.3044
Tg	5	66	0.688	0.31012
Tg	5	67	0.700427	0.320213
Tg	5	68	0.856187	0.313627
Tg	5	69	0.86208	0.33556
Tg	5	70	0.8642	0.356733
Tg	5	71	0.858947	0.382373
Tg	5	72	0.83976	0.3426
Tg	5	73	0.832973	0.314893
Tg	5	74	0.819013	0.322093
Tg	5	75	0.779	0.317
Tg	6	0	1.804	0.354
Tg	6	1	2.606	0.226
Tg	6	2	2.882	0.165
Tg	6	3	3.264	0.145
Tg	6	4	3.409	0.154
Tg	6	5	2.921	0.081
Tg	6	6	2.594	0.064
Tg	6	7	1.978	0.065
Tg	6	8	1.733	0.075
Tg	6	9	1.53	0.091
Tg	6	10	1.424	0.098
Tg	6	11	1.276	0.109
Tg	6	12	1.171	0.115
Tg	6	13	1.146	0.122
Tg	6	14	1.082	0.125
Tg	6	15	1.046	0.139
Tg	6	16	1.015	0.142
Tg	6	17	0.97	0.144
Tg	6	18	0.992	0.149
Tg	6	19	1.005	0.16
Tg	6	20	0.96	0.16
Tg	6	21	0.989	0.167
Tg	6	22	1.055	0.164
Tg	6	23	1.017	0.175
Tg	6	24	1.014	0.172
Tg	6	25	1.037	0.183
Tg	6	26	1.02	0.179
Tg	6	27	1.023	0.193
Tg	6	28	1.022	0.182
Tg	6	29	0.963	0.177
Tg	6	30	0.951	0.177
Tg	6	31	0.944	0.186
Tg	6	32	0.96	0.183
Tg	6	33	0.941	0.193
Tg	6	34	0.954	0.193
Tg	6	35	0.942	0.2
Tg	6	36	0.927	0.216
Tg	6	37	0.924	0.204
Tg	6	38	0.931	0.197
Tg	6	39	0.901	0.203
Tg	6	40	0.886	0.201
Tg	6	41	0.881	0.202
Tg	6	42	0.883	0.209
Tg	6	43	0.869	0.222
Tg	6	44	0.869	0.224
Tg	6	45	0.864	0.234
Tg	6	46	0.859	0.238
Tg	6	47	0.846	0.259
Tg	6	48	0.822	0.254
Tg	6	49	0.811	0.257
Tg	6	50	0.782	0.259
Tg	6	51	0.768	0.261
Tg	6	52	0.753	0.261
Tg	6	53	0.748	0.266
Tg	6	54	0.741	0.266
Tg	6	55	0.738	0.265
Tg	6	56	0.746	0.271
Tg	6	57	0.747	0.273
Tg	6	58	0.759	0.285
Tg	6	59	0.764	0.294
Tg	6	60	0.777	0.303
Tg	6	61	0.782	0.311
Tg	6	62	0.783	0.324
Tg	6	63	0.775	0.325
Tg	6	64	0.767	0.323
Tg	6	65	0.766	0.323
Tg	6	66	0.771	0.327
Tg	6	67	0.948	0.317
Tg	6	68	0.953	0.328
Tg	6	69	0.945	0.343
Tg	6	70	0.922	0.353
Tg	6	71	0.888	0.35
Tg	6	72	0.85	0.333
Tg	6	73	0.846	0.343
Tg	6	74	0.828	0.342
Tg	6	75	0.798	0.34
