# Supplementary material for: Deficiency and Also Transgenic Overexpression of Timp-3 Both Lead to Compromised Bone Mass and Architecture In Vivo
Source: PLoS One. 2016 Aug 12;11(8):e0159657. doi: 10.1371/journal.pone.0159657 (PMC4982603; doi:10.1371/journal.pone.0159657)
Supplement: S4 Fig — Whole bone analyses of cortical bone excluding proximal and distal metaphyseal bone showing minimum and maximum second moments of area (Imin and Imax respectively), ellipticity and J (resistance to torsion) of WTB6, Timp-3 KO, WTF1 and Timp-3 Tg tibia at 8 weeks of age. (XLSX) [file pone.0159657.s004.xlsx]

## Sheet: wholeboneanalysis
Genotype	Label	%	Imin..mm.4.	Imax..mm.4.	ellipticity	J
WTB6	1	0	0.004	0.086	21.5	0.09
WTB6	1	1	0.17682	1.09938	6.21751	1.2762
WTB6	1	2	0.73396	1.7266	2.35244	2.46056
WTB6	1	3	1.38468	2.40746	1.73864	3.79214
WTB6	1	4	1.25588	1.59	1.26604	2.84588
WTB6	1	5	1.1344	1.2762	1.125	2.4106
WTB6	1	6	1.01516	1.10544	1.08893	2.1206
WTB6	1	7	0.6785	0.86294	1.27183	1.54144
WTB6	1	8	0.61468	0.80488	1.30943	1.41956
WTB6	1	9	0.57764	0.72736	1.25919	1.305
WTB6	1	10	0.5354	0.6936	1.29548	1.229
WTB6	1	11	0.50448	0.66688	1.32192	1.17136
WTB6	1	12	0.48996	0.64944	1.3255	1.1394
WTB6	1	13	0.44004	0.63038	1.43255	1.07042
WTB6	1	14	0.41592	0.61212	1.47173	1.02804
WTB6	1	15	0.3937	0.5942	1.50927	0.9879
WTB6	1	16	0.357	0.57092	1.59922	0.92792
WTB6	1	17	0.34152	0.54626	1.5995	0.88778
WTB6	1	18	0.3294	0.53372	1.62028	0.86312
WTB6	1	19	0.31294	0.52588	1.68045	0.83882
WTB6	1	20	0.2956	0.5218	1.76522	0.8174
WTB6	1	21	0.27222	0.51784	1.90228	0.79006
WTB6	1	22	0.25232	0.52172	2.06769	0.77404
WTB6	1	23	0.24096	0.52302	2.17057	0.76398
WTB6	1	24	0.23148	0.53156	2.29635	0.76304
WTB6	1	25	0.2215	0.5335	2.40858	0.755
WTB6	1	26	0.22016	0.51852	2.3552	0.73868
WTB6	1	27	0.1941	0.51402	2.64822	0.70812
WTB6	1	28	0.18912	0.52228	2.76163	0.7114
WTB6	1	29	0.18308	0.53146	2.90288	0.71454
WTB6	1	30	0.1764	0.5194	2.94444	0.6958
WTB6	1	31	0.16636	0.50442	3.0321	0.67078
WTB6	1	32	0.16588	0.49728	2.99783	0.66316
WTB6	1	33	0.15474	0.47774	3.08737	0.63248
WTB6	1	34	0.14884	0.45928	3.08573	0.60812
WTB6	1	35	0.145	0.4609	3.17862	0.6059
WTB6	1	36	0.14744	0.45748	3.10282	0.60492
WTB6	1	37	0.1456	0.44124	3.03049	0.58684
WTB6	1	38	0.13488	0.4238	3.14205	0.55868
WTB6	1	39	0.13228	0.40184	3.0378	0.53412
WTB6	1	40	0.1286	0.3788	2.94557	0.5074
WTB6	1	41	0.1287	0.36394	2.82782	0.49264
WTB6	1	42	0.12424	0.3406	2.74147	0.46484
WTB6	1	43	0.122	0.31972	2.62066	0.44172
WTB6	1	44	0.12	0.29608	2.46733	0.41608
WTB6	1	45	0.1194	0.2808	2.35176	0.4002
WTB6	1	46	0.11624	0.25584	2.20096	0.37208
WTB6	1	47	0.11656	0.2361	2.02557	0.35266
WTB6	1	48	0.11448	0.21992	1.92103	0.3344
WTB6	1	49	0.115	0.21148	1.83896	0.32648
WTB6	1	50	0.115	0.2	1.73913	0.315
WTB6	1	51	0.113	0.18952	1.67717	0.30252
WTB6	1	52	0.11196	0.18056	1.61272	0.29252
WTB6	1	53	0.11012	0.17312	1.5721	0.28324
WTB6	1	54	0.10604	0.16508	1.55677	0.27112
WTB6	1	55	0.1064	0.1613	1.51598	0.2677
WTB6	1	56	0.10644	0.15756	1.48027	0.264
WTB6	1	57	0.106	0.15382	1.45113	0.25982
WTB6	1	58	0.10408	0.15108	1.45158	0.25516
WTB6	1	59	0.10334	0.14966	1.44823	0.253
WTB6	1	60	0.1012	0.147	1.45257	0.2482
WTB6	1	61	0.09814	0.14856	1.51376	0.2467
WTB6	1	62	0.10188	0.29288	2.87475	0.39476
WTB6	1	63	0.096	0.26728	2.78417	0.36328
WTB6	1	64	0.09464	0.24348	2.5727	0.33812
WTB6	1	65	0.0929	0.2182	2.34876	0.3111
WTB6	1	66	0.092	0.1968	2.13913	0.2888
WTB6	1	67	0.09142	0.18474	2.02078	0.27616
WTB6	1	68	0.08868	0.16368	1.84574	0.25236
WTB6	1	69	0.086	0.14694	1.7086	0.23294
WTB6	1	70	0.083	0.1354	1.63133	0.2184
WTB6	1	71	0.08146	0.12792	1.57034	0.20938
WTB6	1	72	0.081	0.12272	1.51506	0.20372
WTB6	1	73	0.08	0.11702	1.46275	0.19702
WTB6	1	74	0.08024	0.114	1.42074	0.19424
WTB6	1	75	0.0805	0.112	1.3913	0.1925
WTB6	2	0	0.021	0.194	9.2381	0.215
WTB6	2	1	0.15288	0.66678	4.36146	0.81966
WTB6	2	2	0.6716	1.78208	2.65348	2.45368
WTB6	2	3	1.36922	2.17534	1.58874	3.54456
WTB6	2	4	1.77404	1.81384	1.02243	3.58788
WTB6	2	5	1.4308	1.578	1.10288	3.0088
WTB6	2	6	0.9816	1.35544	1.38085	2.33704
WTB6	2	7	0.95046	1.29982	1.36757	2.25028
WTB6	2	8	0.99036	1.06604	1.07642	2.0564
WTB6	2	9	0.82988	0.92456	1.11409	1.75444
WTB6	2	10	0.7006	0.8786	1.25407	1.5792
WTB6	2	11	0.6356	0.8676	1.36501	1.5032
WTB6	2	12	0.58004	0.8156	1.40611	1.39564
WTB6	2	13	0.54132	0.80028	1.47839	1.3416
WTB6	2	14	0.4744	0.72896	1.53659	1.20336
WTB6	2	15	0.4531	0.7007	1.54646	1.1538
WTB6	2	16	0.44364	0.66424	1.49725	1.10788
WTB6	2	17	0.4102	0.65684	1.60127	1.06704
WTB6	2	18	0.39344	0.64632	1.64274	1.03976
WTB6	2	19	0.35334	0.63376	1.79363	0.9871
WTB6	2	20	0.3232	0.6306	1.95111	0.9538
WTB6	2	21	0.29506	0.63638	2.15678	0.93144
WTB6	2	22	0.27244	0.62388	2.28997	0.89632
WTB6	2	23	0.25798	0.601	2.32964	0.85898
WTB6	2	24	0.24896	0.61432	2.46754	0.86328
WTB6	2	25	0.244	0.6385	2.6168	0.8825
WTB6	2	26	0.23028	0.63628	2.76307	0.86656
WTB6	2	27	0.22108	0.6389	2.8899	0.85998
WTB6	2	28	0.21084	0.63056	2.9907	0.8414
WTB6	2	29	0.21106	0.61462	2.91206	0.82568
WTB6	2	30	0.1974	0.5976	3.02736	0.795
WTB6	2	31	0.19412	0.5743	2.95848	0.76842
WTB6	2	32	0.18488	0.54956	2.97252	0.73444
WTB6	2	33	0.17574	0.5289	3.00956	0.70464
WTB6	2	34	0.16868	0.51356	3.04458	0.68224
WTB6	2	35	0.1687	0.4901	2.90516	0.6588
WTB6	2	36	0.15572	0.4538	2.9142	0.60952
WTB6	2	37	0.15024	0.43072	2.86688	0.58096
WTB6	2	38	0.14788	0.41604	2.81336	0.56392
WTB6	2	39	0.14528	0.39526	2.72068	0.54054
WTB6	2	40	0.143	0.3806	2.66154	0.5236
WTB6	2	41	0.14298	0.36094	2.52441	0.50392
WTB6	2	42	0.139	0.33484	2.40892	0.47384
WTB6	2	43	0.13682	0.31954	2.33548	0.45636
WTB6	2	44	0.13444	0.30076	2.23713	0.4352
WTB6	2	45	0.1358	0.286	2.10604	0.4218
WTB6	2	46	0.12996	0.27072	2.0831	0.40068
WTB6	2	47	0.128	0.25266	1.97391	0.38066
WTB6	2	48	0.12548	0.2394	1.90787	0.36488
WTB6	2	49	0.124	0.22648	1.82645	0.35048
WTB6	2	50	0.122	0.221	1.81148	0.343
WTB6	2	51	0.11926	0.21352	1.79037	0.33278
WTB6	2	52	0.11752	0.20852	1.77434	0.32604
WTB6	2	53	0.11688	0.20256	1.73306	0.31944
WTB6	2	54	0.11908	0.19728	1.6567	0.31636
WTB6	2	55	0.1153	0.1896	1.64441	0.3049
WTB6	2	56	0.11744	0.18744	1.59605	0.30488
WTB6	2	57	0.11682	0.17982	1.53929	0.29664
WTB6	2	58	0.11632	0.17348	1.4914	0.2898
WTB6	2	59	0.11966	0.169	1.41233	0.28866
WTB6	2	60	0.1248	0.1682	1.34776	0.293
WTB6	2	61	0.12498	0.15842	1.26756	0.2834
WTB6	2	62	0.13	0.32248	2.48062	0.45248
WTB6	2	63	0.12762	0.29704	2.32753	0.42466
WTB6	2	64	0.121	0.2732	2.25785	0.3942
WTB6	2	65	0.1171	0.2465	2.10504	0.3636
WTB6	2	66	0.11396	0.22976	2.01615	0.34372
WTB6	2	67	0.10884	0.20126	1.84914	0.3101
WTB6	2	68	0.1138	0.1824	1.60281	0.2962
WTB6	2	69	0.1077	0.16564	1.53798	0.27334
WTB6	2	70	0.105	0.153	1.45714	0.258
WTB6	2	71	0.1033	0.14168	1.37154	0.24498
WTB6	2	72	0.10128	0.1356	1.33886	0.23688
WTB6	2	73	0.10288	0.12794	1.24358	0.23082
WTB6	2	74	0.09424	0.12048	1.27844	0.21472
WTB6	2	75	0.094	0.1165	1.23936	0.2105
WTB6	3	0	0.008	0.191	23.875	0.199
WTB6	3	1	0.32646	1.28536	3.93727	1.61182
WTB6	3	2	1.03828	1.73888	1.67477	2.77716
WTB6	3	3	1.44256	2.3067	1.59903	3.74926
WTB6	3	4	1.23724	1.37276	1.10953	2.61
WTB6	3	5	0.9111	1.1351	1.24586	2.0462
WTB6	3	6	0.76944	0.9316	1.21075	1.70104
WTB6	3	7	0.72972	0.81092	1.11128	1.54064
WTB6	3	8	0.6132	0.79608	1.29824	1.40928
WTB6	3	9	0.5328	0.68632	1.28814	1.21912
WTB6	3	10	0.486	0.6114	1.25802	1.0974
WTB6	3	11	0.40298	0.54846	1.36101	0.95144
WTB6	3	12	0.35392	0.52408	1.48079	0.878
WTB6	3	13	0.35344	0.50958	1.44177	0.86302
WTB6	3	14	0.31912	0.48056	1.50589	0.79968
WTB6	3	15	0.2855	0.4699	1.64588	0.7554
WTB6	3	16	0.2726	0.45808	1.68041	0.73068
WTB6	3	17	0.27296	0.4497	1.64749	0.72266
WTB6	3	18	0.26008	0.45632	1.75454	0.7164
WTB6	3	19	0.24854	0.47028	1.89217	0.71882
WTB6	3	20	0.218	0.4626	2.12202	0.6806
WTB6	3	21	0.1981	0.46538	2.34922	0.66348
WTB6	3	22	0.1862	0.46884	2.51794	0.65504
WTB6	3	23	0.17706	0.47094	2.65978	0.648
WTB6	3	24	0.1724	0.47972	2.7826	0.65212
WTB6	3	25	0.166	0.4925	2.96687	0.6585
WTB6	3	26	0.16044	0.50072	3.12092	0.66116
WTB6	3	27	0.153	0.48594	3.17608	0.63894
WTB6	3	28	0.14832	0.47396	3.19552	0.62228
WTB6	3	29	0.14576	0.46366	3.18098	0.60942
WTB6	3	30	0.15	0.4462	2.97467	0.5962
WTB6	3	31	0.13964	0.43318	3.10212	0.57282
WTB6	3	32	0.13504	0.42124	3.11937	0.55628
WTB6	3	33	0.131	0.40756	3.11115	0.53856
WTB6	3	34	0.12948	0.38348	2.96169	0.51296
WTB6	3	35	0.127	0.3682	2.89921	0.4952
WTB6	3	36	0.12492	0.33844	2.70925	0.46336
WTB6	3	37	0.12314	0.3087	2.5069	0.43184
WTB6	3	38	0.12372	0.29316	2.36954	0.41688
WTB6	3	39	0.12326	0.27158	2.20331	0.39484
WTB6	3	40	0.1208	0.2534	2.09768	0.3742
WTB6	3	41	0.117	0.2351	2.0094	0.3521
WTB6	3	42	0.11424	0.2192	1.91877	0.33344
WTB6	3	43	0.11146	0.2033	1.82397	0.31476
WTB6	3	44	0.10668	0.18872	1.76903	0.2954
WTB6	3	45	0.1038	0.1746	1.68208	0.2784
WTB6	3	46	0.1044	0.16136	1.54559	0.26576
WTB6	3	47	0.09634	0.15002	1.55719	0.24636
WTB6	3	48	0.093	0.13968	1.50194	0.23268
WTB6	3	49	0.09	0.13278	1.47533	0.22278
WTB6	3	50	0.088	0.127	1.44318	0.215
WTB6	3	51	0.08522	0.12222	1.43417	0.20744
WTB6	3	52	0.08144	0.11644	1.42976	0.19788
WTB6	3	53	0.07866	0.11166	1.41953	0.19032
WTB6	3	54	0.0796	0.108	1.35678	0.1876
WTB6	3	55	0.0777	0.104	1.33848	0.1817
WTB6	3	56	0.074	0.102	1.37838	0.176
WTB6	3	57	0.072	0.099	1.375	0.171
WTB6	3	58	0.07048	0.09724	1.37968	0.16772
WTB6	3	59	0.069	0.097	1.4058	0.166
WTB6	3	60	0.0696	0.0984	1.41379	0.168
WTB6	3	61	0.06758	0.09958	1.47351	0.16716
WTB6	3	62	0.06964	0.24592	3.5313	0.31556
WTB6	3	63	0.06826	0.22886	3.35277	0.29712
WTB6	3	64	0.06608	0.2054	3.10835	0.27148
WTB6	3	65	0.0689	0.1825	2.64877	0.2514
WTB6	3	66	0.06348	0.1616	2.54568	0.22508
WTB6	3	67	0.063	0.14322	2.27333	0.20622
WTB6	3	68	0.06408	0.13284	2.07303	0.19692
WTB6	3	69	0.06572	0.11736	1.78576	0.18308
WTB6	3	70	0.0634	0.1078	1.70032	0.1712
WTB6	3	71	0.0702	0.09924	1.41368	0.16944
WTB6	3	72	0.06384	0.09668	1.51441	0.16052
WTB6	3	73	0.06406	0.09958	1.55448	0.16364
WTB6	3	74	0.065	0.09216	1.41785	0.15716
WTB6	3	75	0.0665	0.091	1.36842	0.1575
WTB6	4	0	0.008	0.015	1.875	0.023
WTB6	4	1	0.21083	0.78734	3.73448	0.99817
WTB6	4	2	0.63838	1.50482	2.35725	2.1432
WTB6	4	3	1.1454	1.76279	1.53902	2.90819
WTB6	4	4	1.60844	1.73528	1.07886	3.34372
WTB6	4	5	1.19595	1.3181	1.10214	2.51405
WTB6	4	6	0.89736	1.10136	1.22733	1.99872
WTB6	4	7	0.70823	0.83785	1.18302	1.54608
WTB6	4	8	0.648	0.67972	1.04895	1.32772
WTB6	4	9	0.53002	0.62044	1.1706	1.15046
WTB6	4	10	0.4477	0.5709	1.27518	1.0186
WTB6	4	11	0.40179	0.53967	1.34316	0.94146
WTB6	4	12	0.35532	0.50332	1.41653	0.85864
WTB6	4	13	0.33859	0.47716	1.40926	0.81575
WTB6	4	14	0.30224	0.44468	1.47128	0.74692
WTB6	4	15	0.27455	0.43895	1.5988	0.7135
WTB6	4	16	0.26432	0.42432	1.60533	0.68864
WTB6	4	17	0.25718	0.42636	1.65783	0.68354
WTB6	4	18	0.24116	0.41714	1.72972	0.6583
WTB6	4	19	0.22665	0.43109	1.90201	0.65774
WTB6	4	20	0.2052	0.4334	2.11209	0.6386
WTB6	4	21	0.19401	0.477	2.45864	0.67101
WTB6	4	22	0.18188	0.45464	2.49967	0.63652
WTB6	4	23	0.17421	0.44858	2.57494	0.62279
WTB6	4	24	0.16596	0.44916	2.70644	0.61512
WTB6	4	25	0.162	0.45325	2.79784	0.61525
WTB6	4	26	0.15604	0.47378	3.03627	0.62982
WTB6	4	27	0.14858	0.48187	3.24317	0.63045
WTB6	4	28	0.14212	0.47668	3.35407	0.6188
WTB6	4	29	0.13866	0.46832	3.37747	0.60698
WTB6	4	30	0.1364	0.4641	3.40249	0.6005
WTB6	4	31	0.133	0.44511	3.34669	0.57811
WTB6	4	32	0.12736	0.43136	3.38693	0.55872
WTB6	4	33	0.12482	0.40864	3.27383	0.53346
WTB6	4	34	0.12954	0.39136	3.02115	0.5209
WTB6	4	35	0.11945	0.3706	3.10255	0.49005
WTB6	4	36	0.134	0.3452	2.57612	0.4792
WTB6	4	37	0.113	0.31698	2.80513	0.42998
WTB6	4	38	0.11282	0.29808	2.64208	0.4109
WTB6	4	39	0.10853	0.28647	2.63955	0.395
WTB6	4	40	0.106	0.2672	2.52075	0.3732
WTB6	4	41	0.103	0.24942	2.42155	0.35242
WTB6	4	42	0.10168	0.23536	2.31471	0.33704
WTB6	4	43	0.096	0.22144	2.30667	0.31744
WTB6	4	44	0.1038	0.21004	2.02351	0.31384
WTB6	4	45	0.0944	0.19315	2.04608	0.28755
WTB6	4	46	0.09	0.17968	1.99644	0.26968
WTB6	4	47	0.09107	0.17038	1.87087	0.26145
WTB6	4	48	0.08796	0.16092	1.82947	0.24888
WTB6	4	49	0.08623	0.15246	1.76806	0.23869
WTB6	4	50	0.087	0.145	1.66667	0.232
WTB6	4	51	0.08377	0.13754	1.64188	0.22131
WTB6	4	52	0.08204	0.13208	1.60995	0.21412
WTB6	4	53	0.08093	0.12662	1.56456	0.20755
WTB6	4	54	0.07858	0.12274	1.56198	0.20132
WTB6	4	55	0.0841	0.1187	1.41141	0.2028
WTB6	4	56	0.08164	0.11412	1.39784	0.19576
WTB6	4	57	0.077	0.10939	1.42065	0.18639
WTB6	4	58	0.07566	0.106	1.401	0.18166
WTB6	4	59	0.07686	0.10393	1.3522	0.18079
WTB6	4	60	0.0744	0.1012	1.36022	0.1756
WTB6	4	61	0.07441	0.10053	1.35103	0.17494
WTB6	4	62	0.0737	0.10248	1.3905	0.17618
WTB6	4	63	0.071	0.22005	3.0993	0.29105
WTB6	4	64	0.06984	0.19984	2.8614	0.26968
WTB6	4	65	0.068	0.1782	2.62059	0.2462
WTB6	4	66	0.06682	0.16028	2.39868	0.2271
WTB6	4	67	0.06609	0.14445	2.18566	0.21054
WTB6	4	68	0.06636	0.13108	1.97529	0.19744
WTB6	4	69	0.06611	0.11889	1.79837	0.185
WTB6	4	70	0.0648	0.1076	1.66049	0.1724
WTB6	4	71	0.06366	0.09917	1.55781	0.16283
WTB6	4	72	0.064	0.095	1.48438	0.159
WTB6	4	73	0.06358	0.09216	1.44951	0.15574
WTB6	4	74	0.064	0.08996	1.40562	0.15396
WTB6	4	75	0.06675	0.088	1.31835	0.15475
WTB6	5	0	0.018	0.264	14.6667	0.282
WTB6	5	1	0.19707	1.14875	5.82915	1.34582
WTB6	5	2	0.7655	1.55134	2.02657	2.31684
WTB6	5	3	1.51831	2.02834	1.33592	3.54665
WTB6	5	4	1.39844	1.559	1.11481	2.95744
WTB6	5	5	1.25095	1.2884	1.02994	2.53935
WTB6	5	6	0.70154	1.0482	1.49414	1.74974
WTB6	5	7	0.95951	1.31625	1.37179	2.27576
WTB6	5	8	0.62956	0.74064	1.17644	1.3702
WTB6	5	9	0.54491	0.65459	1.20128	1.1995
WTB6	5	10	0.4793	0.5824	1.21511	1.0617
WTB6	5	11	0.40894	0.53347	1.30452	0.94241
WTB6	5	12	0.38364	0.48632	1.26765	0.86996
WTB6	5	13	0.33547	0.44739	1.33362	0.78286
WTB6	5	14	0.30112	0.4243	1.40907	0.72542
WTB6	5	15	0.28125	0.42025	1.49422	0.7015
WTB6	5	16	0.25612	0.40756	1.59129	0.66368
WTB6	5	17	0.23779	0.395	1.66113	0.63279
WTB6	5	18	0.2231	0.38956	1.74612	0.61266
WTB6	5	19	0.21353	0.38447	1.80054	0.598
WTB6	5	20	0.2014	0.3976	1.97418	0.599
WTB6	5	21	0.19027	0.40055	2.10517	0.59082
WTB6	5	22	0.17914	0.41348	2.30814	0.59262
WTB6	5	23	0.16967	0.42366	2.49696	0.59333
WTB6	5	24	0.16308	0.43092	2.64238	0.594
WTB6	5	25	0.1565	0.42375	2.70767	0.58025
WTB6	5	26	0.15354	0.42908	2.79458	0.58262
WTB6	5	27	0.14717	0.43168	2.93321	0.57885
WTB6	5	28	0.14412	0.43852	3.04274	0.58264
WTB6	5	29	0.13941	0.42664	3.06033	0.56605
WTB6	5	30	0.1357	0.4132	3.04495	0.5489
WTB6	5	31	0.13097	0.40084	3.06055	0.53181
WTB6	5	32	0.126	0.37668	2.98952	0.50268
WTB6	5	33	0.12757	0.38014	2.97985	0.50771
WTB6	5	34	0.11886	0.372	3.12973	0.49086
WTB6	5	35	0.11515	0.352	3.05688	0.46715
WTB6	5	36	0.11308	0.3304	2.92183	0.44348
WTB6	5	37	0.10773	0.30257	2.8086	0.4103
WTB6	5	38	0.10898	0.27514	2.52468	0.38412
WTB6	5	39	0.10845	0.25786	2.37769	0.36631
WTB6	5	40	0.1044	0.2444	2.341	0.3488
WTB6	5	41	0.09989	0.23256	2.32816	0.33245
WTB6	5	42	0.09618	0.22018	2.28925	0.31636
WTB6	5	43	0.093	0.2137	2.29785	0.3067
WTB6	5	44	0.09	0.19628	2.18089	0.28628
WTB6	5	45	0.0884	0.1852	2.09502	0.2736
WTB6	5	46	0.086	0.1717	1.99651	0.2577
WTB6	5	47	0.08463	0.15989	1.88928	0.24452
WTB6	5	48	0.083	0.14884	1.79325	0.23184
WTB6	5	49	0.083	0.14221	1.71337	0.22521
WTB6	5	50	0.082	0.1365	1.66463	0.2185
WTB6	5	51	0.07979	0.12658	1.58641	0.20637
WTB6	5	52	0.0794	0.12164	1.53199	0.20104
WTB6	5	53	0.07911	0.11574	1.46303	0.19485
WTB6	5	54	0.077	0.10966	1.42416	0.18666
WTB6	5	55	0.07505	0.106	1.41239	0.18105
WTB6	5	56	0.07628	0.10324	1.35343	0.17952
WTB6	5	57	0.073	0.10047	1.3763	0.17347
WTB6	5	58	0.07182	0.10128	1.41019	0.1731
WTB6	5	59	0.072	0.09889	1.37347	0.17089
WTB6	5	60	0.076	0.0978	1.28684	0.1738
WTB6	5	61	0.072	0.09931	1.37931	0.17131
WTB6	5	62	0.08184	0.24396	2.98094	0.3258
WTB6	5	63	0.071	0.22589	3.18155	0.29689
WTB6	5	64	0.07	0.2018	2.88286	0.2718
WTB6	5	65	0.06945	0.18	2.59179	0.24945
WTB6	5	66	0.069	0.16198	2.34754	0.23098
WTB6	5	67	0.066	0.14172	2.14727	0.20772
WTB6	5	68	0.06912	0.13516	1.95544	0.20428
WTB6	5	69	0.06303	0.11507	1.82564	0.1781
WTB6	5	70	0.0627	0.1049	1.67305	0.1676
WTB6	5	71	0.06277	0.09618	1.53226	0.15895
WTB6	5	72	0.061	0.09088	1.48984	0.15188
WTB6	5	73	0.06117	0.08817	1.44139	0.14934
WTB6	5	74	0.06316	0.08654	1.37017	0.1497
WTB6	5	75	0.067	0.084	1.25373	0.151
WTB6	6	0	0.029	0.069	2.37931	0.098
WTB6	6	1	0.20444	0.68236	3.3377	0.8868
WTB6	6	2	0.65232	1.52272	2.33431	2.17504
WTB6	6	3	1.15724	1.99744	1.72604	3.15468
WTB6	6	4	1.28648	1.48016	1.15055	2.76664
WTB6	6	5	0.9398	1.2294	1.30815	2.1692
WTB6	6	6	0.6926	0.81716	1.17984	1.50976
WTB6	6	7	0.48656	0.6164	1.26685	1.10296
WTB6	6	8	0.43384	0.54484	1.25585	0.97868
WTB6	6	9	0.39544	0.53616	1.35586	0.9316
WTB6	6	10	0.3704	0.5016	1.35421	0.872
WTB6	6	11	0.32692	0.48028	1.46911	0.8072
WTB6	6	12	0.27984	0.45452	1.62421	0.73436
WTB6	6	13	0.26448	0.43652	1.65048	0.701
WTB6	6	14	0.24192	0.418	1.72784	0.65992
WTB6	6	15	0.2288	0.411	1.79633	0.6398
WTB6	6	16	0.21924	0.40996	1.86991	0.6292
WTB6	6	17	0.202	0.4008	1.98416	0.6028
WTB6	6	18	0.19772	0.39276	1.98645	0.59048
WTB6	6	19	0.19248	0.38816	2.01663	0.58064
WTB6	6	20	0.1954	0.403	2.06244	0.5984
WTB6	6	21	0.1866	0.40544	2.17278	0.59204
WTB6	6	22	0.1752	0.4148	2.36758	0.59
WTB6	6	23	0.17152	0.43684	2.54688	0.60836
WTB6	6	24	0.1698	0.446	2.62662	0.6158
WTB6	6	25	0.151	0.453	3	0.604
WTB6	6	26	0.1548	0.45968	2.96951	0.61448
WTB6	6	27	0.14356	0.47508	3.30928	0.61864
WTB6	6	28	0.13796	0.47292	3.42795	0.61088
WTB6	6	29	0.13128	0.46944	3.57587	0.60072
WTB6	6	30	0.1306	0.4656	3.56508	0.5962
WTB6	6	31	0.12484	0.44516	3.56584	0.57
WTB6	6	32	0.11924	0.44448	3.72761	0.56372
WTB6	6	33	0.11456	0.44148	3.8537	0.55604
WTB6	6	34	0.1158	0.42252	3.6487	0.53832
WTB6	6	35	0.1136	0.4106	3.61444	0.5242
WTB6	6	36	0.10948	0.39012	3.56339	0.4996
WTB6	6	37	0.10668	0.3664	3.43457	0.47308
WTB6	6	38	0.104	0.34244	3.29269	0.44644
WTB6	6	39	0.10048	0.31636	3.14849	0.41684
WTB6	6	40	0.098	0.287	2.92857	0.385
WTB6	6	41	0.09748	0.26696	2.73861	0.36444
WTB6	6	42	0.09556	0.24576	2.57179	0.34132
WTB6	6	43	0.09372	0.23204	2.47589	0.32576
WTB6	6	44	0.09016	0.21732	2.41038	0.30748
WTB6	6	45	0.0874	0.2	2.28833	0.2874
WTB6	6	46	0.086	0.1836	2.13488	0.2696
WTB6	6	47	0.08204	0.1684	2.05266	0.25044
WTB6	6	48	0.08	0.15472	1.934	0.23472
WTB6	6	49	0.08032	0.14624	1.82072	0.22656
WTB6	6	50	0.082	0.141	1.71951	0.223
WTB6	6	51	0.08	0.13504	1.688	0.21504
WTB6	6	52	0.077	0.12492	1.62234	0.20192
WTB6	6	53	0.07888	0.11796	1.49544	0.19684
WTB6	6	54	0.07328	0.11228	1.53221	0.18556
WTB6	6	55	0.0712	0.1092	1.53371	0.1804
WTB6	6	56	0.06792	0.10608	1.56184	0.174
WTB6	6	57	0.06872	0.10676	1.55355	0.17548
WTB6	6	58	0.06612	0.10656	1.61162	0.17268
WTB6	6	59	0.065	0.11	1.69231	0.175
WTB6	6	60	0.065	0.1146	1.76308	0.1796
WTB6	6	61	0.066	0.2426	3.67576	0.3086
WTB6	6	62	0.064	0.22852	3.57063	0.29252
WTB6	6	63	0.063	0.19996	3.17397	0.26296
WTB6	6	64	0.062	0.17888	2.88516	0.24088
WTB6	6	65	0.059	0.1588	2.69153	0.2178
WTB6	6	66	0.059	0.1406	2.38305	0.1996
WTB6	6	67	0.05644	0.12864	2.27923	0.18508
WTB6	6	68	0.056	0.11452	2.045	0.17052
WTB6	6	69	0.05624	0.10624	1.88905	0.16248
WTB6	6	70	0.0574	0.0978	1.70383	0.1552
WTB6	6	71	0.056	0.09432	1.68429	0.15032
WTB6	6	72	0.056	0.08896	1.58857	0.14496
WTB6	6	73	0.05536	0.08508	1.53685	0.14044
WTB6	6	74	0.055	0.082	1.49091	0.137
WTB6	6	75	0.056	0.081	1.44643	0.137
KO	1	0	0.01	0.093	9.3	0.103
KO	1	1	0.1744	0.7043	4.03842	0.8787
KO	1	2	0.4929	1.0529	2.13613	1.5458
KO	1	3	0.79675	1.48315	1.8615	2.2799
KO	1	4	0.4832	0.7548	1.56209	1.238
KO	1	5	0.32725	0.42525	1.29947	0.7525
KO	1	6	0.2399	0.5472	2.28095	0.7871
KO	1	7	0.3502	0.5658	1.61565	0.916
KO	1	8	0.3542	0.5278	1.49012	0.882
KO	1	9	0.30865	0.4486	1.45343	0.75725
KO	1	10	0.276	0.3835	1.38949	0.6595
KO	1	11	0.268	0.33055	1.2334	0.59855
KO	1	12	0.2468	0.304	1.23177	0.5508
KO	1	13	0.2334	0.2992	1.28192	0.5326
KO	1	14	0.2179	0.2875	1.31941	0.5054
KO	1	15	0.2075	0.2735	1.31807	0.481
KO	1	16	0.1914	0.28	1.4629	0.4714
KO	1	17	0.185	0.2943	1.59081	0.4793
KO	1	18	0.1782	0.2828	1.58698	0.461
KO	1	19	0.17805	0.2935	1.64841	0.47155
KO	1	20	0.174	0.313	1.79885	0.487
KO	1	21	0.1687	0.30965	1.83551	0.47835
KO	1	22	0.1633	0.3126	1.91427	0.4759
KO	1	23	0.15685	0.32035	2.0424	0.4772
KO	1	24	0.15	0.3344	2.22933	0.4844
KO	1	25	0.138	0.35225	2.55254	0.49025
KO	1	26	0.1308	0.3534	2.70183	0.4842
KO	1	27	0.12165	0.35345	2.90547	0.4751
KO	1	28	0.1244	0.3442	2.76688	0.4686
KO	1	29	0.11055	0.3363	3.04206	0.44685
KO	1	30	0.1045	0.323	3.09091	0.4275
KO	1	31	0.102	0.31645	3.10245	0.41845
KO	1	32	0.1022	0.2972	2.90802	0.3994
KO	1	33	0.09845	0.29665	3.0132	0.3951
KO	1	34	0.097	0.2778	2.86392	0.3748
KO	1	35	0.09525	0.2675	2.8084	0.36275
KO	1	36	0.0958	0.2466	2.57411	0.3424
KO	1	37	0.0911	0.2243	2.46213	0.3154
KO	1	38	0.0884	0.2008	2.27149	0.2892
KO	1	39	0.08795	0.1854	2.10802	0.27335
KO	1	40	0.083	0.175	2.10843	0.258
KO	1	41	0.08165	0.16195	1.98347	0.2436
KO	1	42	0.0807	0.1512	1.87361	0.2319
KO	1	43	0.07695	0.13765	1.78882	0.2146
KO	1	44	0.0762	0.1218	1.59843	0.198
KO	1	45	0.07575	0.11175	1.47525	0.1875
KO	1	46	0.0733	0.1	1.36426	0.1733
KO	1	47	0.07055	0.08965	1.27073	0.1602
KO	1	48	0.0664	0.0798	1.20181	0.1462
KO	1	49	0.06185	0.0707	1.14309	0.13255
KO	1	50	0.0585	0.0665	1.13675	0.125
KO	1	51	0.05515	0.0657	1.1913	0.12085
KO	1	52	0.0528	0.0682	1.29167	0.121
KO	1	53	0.0521	0.0691	1.3263	0.1212
KO	1	54	0.0471	0.068	1.44374	0.1151
KO	1	55	0.04375	0.067	1.53143	0.11075
KO	1	56	0.043	0.066	1.53488	0.109
KO	1	57	0.04	0.06885	1.72125	0.10885
KO	1	58	0.0422	0.0667	1.58057	0.1089
KO	1	59	0.0384	0.06965	1.8138	0.10805
KO	1	60	0.041	0.161	3.92683	0.202
KO	1	61	0.04325	0.14625	3.3815	0.1895
KO	1	62	0.039	0.1435	3.67949	0.1825
KO	1	63	0.03995	0.11795	2.95244	0.1579
KO	1	64	0.042	0.1086	2.58571	0.1506
KO	1	65	0.042	0.097	2.30952	0.139
KO	1	66	0.0397	0.0808	2.03526	0.1205
KO	1	67	0.03755	0.07155	1.90546	0.1091
KO	1	68	0.036	0.0634	1.76111	0.0994
KO	1	69	0.03715	0.05985	1.61104	0.097
KO	1	70	0.0375	0.056	1.49333	0.0935
KO	1	71	0.038	0.0536	1.41053	0.0916
KO	1	72	0.039	0.0522	1.33846	0.0912
KO	1	73	0.0434	0.051	1.17512	0.0944
KO	1	74	0.0399	0.05	1.25313	0.0899
KO	1	75	0.0415	0.05175	1.24699	0.09325
KO	2	0	0.002	0.004	2	0.006
KO	2	1	0.07968	0.38091	4.7805	0.46059
KO	2	2	0.47252	1.12884	2.38898	1.60136
KO	2	3	0.64747	1.14839	1.77366	1.79586
KO	2	4	0.69596	0.77252	1.11001	1.46848
KO	2	5	0.33575	0.81285	2.421	1.1486
KO	2	6	0.40962	0.7312	1.78507	1.14082
KO	2	7	0.42695	0.66039	1.54676	1.08734
KO	2	8	0.52952	0.6716	1.26832	1.20112
KO	2	9	0.57406	0.79194	1.37954	1.366
KO	2	10	0.5108	0.64	1.25294	1.1508
KO	2	11	0.45774	0.54031	1.18039	0.99805
KO	2	12	0.41148	0.48096	1.16885	0.89244
KO	2	13	0.36672	0.43938	1.19813	0.8061
KO	2	14	0.32734	0.40434	1.23523	0.73168
KO	2	15	0.3051	0.3834	1.25664	0.6885
KO	2	16	0.28444	0.37432	1.31599	0.65876
KO	2	17	0.26427	0.38109	1.44205	0.64536
KO	2	18	0.27634	0.38624	1.3977	0.66258
KO	2	19	0.26731	0.37895	1.41764	0.64626
KO	2	20	0.2364	0.3906	1.65228	0.627
KO	2	21	0.21251	0.37534	1.76622	0.58785
KO	2	22	0.18788	0.35702	1.90026	0.5449
KO	2	23	0.17028	0.34813	2.04446	0.51841
KO	2	24	0.1568	0.34784	2.21837	0.50464
KO	2	25	0.15075	0.36375	2.41294	0.5145
KO	2	26	0.14602	0.37368	2.5591	0.5197
KO	2	27	0.141	0.38821	2.75326	0.52921
KO	2	28	0.13504	0.38952	2.88448	0.52456
KO	2	29	0.12822	0.36521	2.84831	0.49343
KO	2	30	0.123	0.3361	2.73252	0.4591
KO	2	31	0.11858	0.32803	2.76632	0.44661
KO	2	32	0.11564	0.3086	2.66863	0.42424
KO	2	33	0.10594	0.30241	2.85454	0.40835
KO	2	34	0.09912	0.27266	2.75081	0.37178
KO	2	35	0.09465	0.2582	2.72795	0.35285
KO	2	36	0.09124	0.23792	2.60763	0.32916
KO	2	37	0.089	0.21732	2.4418	0.30632
KO	2	38	0.08642	0.20436	2.36473	0.29078
KO	2	39	0.08301	0.19102	2.30117	0.27403
KO	2	40	0.081	0.1776	2.19259	0.2586
KO	2	41	0.07819	0.15952	2.04016	0.23771
KO	2	42	0.077	0.14634	1.90052	0.22334
KO	2	43	0.07437	0.13848	1.86204	0.21285
KO	2	44	0.07196	0.1228	1.7065	0.19476
KO	2	45	0.06855	0.1102	1.60759	0.17875
KO	2	46	0.067	0.10142	1.51373	0.16842
KO	2	47	0.065	0.09219	1.41831	0.15719
KO	2	48	0.06332	0.08464	1.3367	0.14796
KO	2	49	0.06191	0.07982	1.28929	0.14173
KO	2	50	0.0595	0.074	1.2437	0.1335
KO	2	51	0.058	0.06918	1.19276	0.12718
KO	2	52	0.05668	0.06568	1.15879	0.12236
KO	2	53	0.05527	0.06281	1.13642	0.11808
KO	2	54	0.05386	0.06086	1.12997	0.11472
KO	2	55	0.052	0.059	1.13462	0.111
KO	2	56	0.049	0.05804	1.18449	0.10704
KO	2	57	0.04563	0.05863	1.2849	0.10426
KO	2	58	0.044	0.06056	1.37636	0.10456
KO	2	59	0.04219	0.08067	1.91206	0.12286
KO	2	60	0.0436	0.1498	3.43578	0.1934
KO	2	61	0.04101	0.13598	3.31578	0.17699
KO	2	62	0.04026	0.12116	3.00944	0.16142
KO	2	63	0.03983	0.10917	2.7409	0.149
KO	2	64	0.04328	0.09808	2.26617	0.14136
KO	2	65	0.04	0.0834	2.085	0.1234
KO	2	66	0.04	0.07676	1.919	0.11676
KO	2	67	0.04	0.07106	1.7765	0.11106
KO	2	68	0.03936	0.06184	1.57114	0.1012
KO	2	69	0.04274	0.05942	1.39027	0.10216
KO	2	70	0.04	0.0574	1.435	0.0974
KO	2	71	0.041	0.05311	1.29537	0.09411
KO	2	72	0.041	0.05148	1.25561	0.09248
KO	2	73	0.04442	0.053	1.19316	0.09742
KO	2	74	0.04632	0.05532	1.1943	0.10164
KO	2	75	0.0475	0.0565	1.18947	0.104
KO	3	0	0.019	0.197	10.3684	0.216
KO	3	1	0.2898	0.7692	2.65424	1.059
KO	3	2	0.5832	1.1454	1.96399	1.7286
KO	3	3	0.7218	1.3304	1.84317	2.0522
KO	3	4	0.5166	0.7802	1.51026	1.2968
KO	3	5	0.417	0.531	1.27338	0.948
KO	3	6	0.4274	0.6436	1.50585	1.071
KO	3	7	0.5136	0.7758	1.51051	1.2894
KO	3	8	0.6216	0.7256	1.16731	1.3472
KO	3	9	0.5332	0.6558	1.22993	1.189
KO	3	10	0.492	0.566	1.15041	1.058
KO	3	11	0.4278	0.5092	1.19028	0.937
KO	3	12	0.375	0.475	1.26667	0.85
KO	3	13	0.3314	0.4386	1.32348	0.77
KO	3	14	0.3032	0.4206	1.3872	0.7238
KO	3	15	0.277	0.41	1.48014	0.687
KO	3	16	0.2606	0.4092	1.57022	0.6698
KO	3	17	0.246	0.404	1.64228	0.65
KO	3	18	0.2374	0.4012	1.68997	0.6386
KO	3	19	0.225	0.4082	1.81422	0.6332
KO	3	20	0.208	0.403	1.9375	0.611
KO	3	21	0.1884	0.409	2.17091	0.5974
KO	3	22	0.1674	0.4102	2.45042	0.5776
KO	3	23	0.1596	0.3944	2.47118	0.554
KO	3	24	0.1528	0.4106	2.68717	0.5634
KO	3	25	0.15	0.414	2.76	0.564
KO	3	26	0.1478	0.4196	2.83897	0.5674
KO	3	27	0.146	0.4116	2.81918	0.5576
KO	3	28	0.1424	0.401	2.81601	0.5434
KO	3	29	0.1364	0.3952	2.89736	0.5316
KO	3	30	0.133	0.38	2.85714	0.513
KO	3	31	0.1248	0.3546	2.84135	0.4794
KO	3	32	0.117	0.325	2.77778	0.442
KO	3	33	0.1116	0.3204	2.87097	0.432
KO	3	34	0.11	0.3062	2.78364	0.4162
KO	3	35	0.102	0.291	2.85294	0.393
KO	3	36	0.0986	0.2674	2.71197	0.366
KO	3	37	0.0988	0.2528	2.5587	0.3516
KO	3	38	0.096	0.2364	2.4625	0.3324
KO	3	39	0.0962	0.2226	2.31393	0.3188
KO	3	40	0.092	0.203	2.20652	0.295
KO	3	41	0.0904	0.183	2.02434	0.2734
KO	3	42	0.0862	0.1666	1.93271	0.2528
KO	3	43	0.0816	0.146	1.78922	0.2276
KO	3	44	0.0806	0.1296	1.60794	0.2102
KO	3	45	0.075	0.114	1.52	0.189
KO	3	46	0.0736	0.1044	1.41848	0.178
KO	3	47	0.0712	0.0934	1.3118	0.1646
KO	3	48	0.0688	0.0874	1.27035	0.1562
KO	3	49	0.0678	0.0828	1.22124	0.1506
KO	3	50	0.065	0.079	1.21538	0.144
KO	3	51	0.061	0.0756	1.23934	0.1366
KO	3	52	0.0592	0.0752	1.27027	0.1344
KO	3	53	0.057	0.073	1.2807	0.13
KO	3	54	0.056	0.0772	1.37857	0.1332
KO	3	55	0.055	0.07	1.27273	0.125
KO	3	56	0.0526	0.069	1.31179	0.1216
KO	3	57	0.051	0.0706	1.38431	0.1216
KO	3	58	0.0496	0.072	1.45161	0.1216
KO	3	59	0.0514	0.1816	3.53307	0.233
KO	3	60	0.052	0.168	3.23077	0.22
KO	3	61	0.0472	0.1476	3.12712	0.1948
KO	3	62	0.0492	0.1326	2.69512	0.1818
KO	3	63	0.0428	0.1158	2.70561	0.1586
KO	3	64	0.0426	0.1054	2.47418	0.148
KO	3	65	0.042	0.09	2.14286	0.132
KO	3	66	0.0462	0.0844	1.82684	0.1306
KO	3	67	0.0482	0.0756	1.56846	0.1238
KO	3	68	0.0474	0.0678	1.43038	0.1152
KO	3	69	0.0442	0.0628	1.42081	0.107
KO	3	70	0.047	0.065	1.38298	0.112
KO	3	71	0.0452	0.0596	1.31858	0.1048
KO	3	72	0.048	0.0636	1.325	0.1116
KO	3	73	0.0458	0.0572	1.24891	0.103
KO	3	74	0.0478	0.0596	1.24686	0.1074
KO	3	75	0.045	0.062	1.37778	0.107
KO	4	0	0.049	0.25	5.10204	0.299
KO	4	1	0.18481	1.02381	5.5398	1.20862
KO	4	2	0.41212	0.96158	2.33325	1.3737
KO	4	3	0.62673	1.14311	1.82393	1.76984
KO	4	4	0.63688	0.70536	1.10752	1.34224
KO	4	5	0.4441	0.45155	1.01678	0.89565
KO	4	6	0.46564	0.50954	1.09428	0.97518
KO	4	7	0.2881	0.58634	2.0352	0.87444
KO	4	8	0.30756	0.58352	1.89726	0.89108
KO	4	9	0.32795	0.50636	1.54402	0.83431
KO	4	10	0.3135	0.4544	1.44944	0.7679
KO	4	11	0.31959	0.39939	1.24969	0.71898
KO	4	12	0.29536	0.37608	1.27329	0.67144
KO	4	13	0.29597	0.34385	1.16177	0.63982
KO	4	14	0.27364	0.31298	1.14377	0.58662
KO	4	15	0.2545	0.30335	1.19194	0.55785
KO	4	16	0.24204	0.29044	1.19997	0.53248
KO	4	17	0.24181	0.31216	1.29093	0.55397
KO	4	18	0.22952	0.31442	1.3699	0.54394
KO	4	19	0.21198	0.3051	1.43929	0.51708
KO	4	20	0.212	0.3484	1.6434	0.5604
KO	4	21	0.1979	0.32551	1.64482	0.52341
KO	4	22	0.19172	0.32136	1.67619	0.51308
KO	4	23	0.17709	0.33478	1.89045	0.51187
KO	4	24	0.17332	0.33112	1.91045	0.50444
KO	4	25	0.15775	0.35925	2.27734	0.517
KO	4	26	0.14852	0.34688	2.33558	0.4954
KO	4	27	0.14363	0.35674	2.48374	0.50037
KO	4	28	0.14268	0.34204	2.39725	0.48472
KO	4	29	0.12507	0.36294	2.90189	0.48801
KO	4	30	0.1208	0.3565	2.95116	0.4773
KO	4	31	0.11356	0.36983	3.25669	0.48339
KO	4	32	0.111	0.35332	3.18306	0.46432
KO	4	33	0.10923	0.33285	3.04724	0.44208
KO	4	34	0.10446	0.3143	3.00881	0.41876
KO	4	35	0.10015	0.29585	2.95407	0.396
KO	4	36	0.09916	0.30316	3.05728	0.40232
KO	4	37	0.09353	0.29541	3.15845	0.38894
KO	4	38	0.09244	0.2741	2.96517	0.36654
KO	4	39	0.091	0.26001	2.85725	0.35101
KO	4	40	0.1222	0.2536	2.07529	0.3758
KO	4	41	0.08871	0.23245	2.62034	0.32116
KO	4	42	0.09112	0.21596	2.37006	0.30708
KO	4	43	0.08267	0.20499	2.47962	0.28766
KO	4	44	0.082	0.18328	2.23512	0.26528
KO	4	45	0.0751	0.1594	2.1225	0.2345
KO	4	46	0.0813	0.15122	1.86002	0.23252
KO	4	47	0.07457	0.13486	1.8085	0.20943
KO	4	48	0.06912	0.12236	1.77025	0.19148
KO	4	49	0.06415	0.10905	1.69992	0.1732
KO	4	50	0.0695	0.0965	1.38849	0.166
KO	4	51	0.065	0.08061	1.24015	0.14561
KO	4	52	0.05952	0.08364	1.40524	0.14316
KO	4	53	0.06615	0.083	1.25472	0.14915
KO	4	54	0.055	0.079	1.43636	0.134
KO	4	55	0.05305	0.07795	1.46937	0.131
KO	4	56	0.04992	0.07556	1.51362	0.12548
KO	4	57	0.04566	0.07333	1.606	0.11899
KO	4	58	0.03814	0.07796	2.04405	0.1161
KO	4	59	0.04845	0.07987	1.6485	0.12832
KO	4	60	0.0424	0.1806	4.25943	0.223
KO	4	61	0.04209	0.17245	4.09717	0.21454
KO	4	62	0.04122	0.15412	3.73896	0.19534
KO	4	63	0.04918	0.14041	2.85502	0.18959
KO	4	64	0.03832	0.11324	2.95511	0.15156
KO	4	65	0.0446	0.1081	2.42377	0.1527
KO	4	66	0.04438	0.0967	2.17891	0.14108
KO	4	67	0.04962	0.08923	1.79827	0.13885
KO	4	68	0.041	0.07792	1.90049	0.11892
KO	4	69	0.03466	0.06232	1.79804	0.09698
KO	4	70	0.0404	0.0836	2.06931	0.124
KO	4	71	0.04401	0.07085	1.60986	0.11486
KO	4	72	0.041	0.068	1.65854	0.109
KO	4	73	0.04074	0.065	1.59548	0.10574
KO	4	74	0.05076	0.06012	1.1844	0.11088
KO	4	75	0.04275	0.059	1.38012	0.10175
KO	5	0	0.016	0.144	9	0.16
KO	5	1	0.198627	0.70604	3.55461	0.904667
KO	5	2	0.447187	0.885787	1.9808	1.33297
KO	5	3	0.77372	1.0568	1.36587	1.83052
KO	5	4	0.80692	1.14193	1.41518	1.94885
KO	5	5	0.7096	1.17133	1.6507	1.88093
KO	5	6	0.75972	1.11912	1.47307	1.87884
KO	5	7	0.646387	0.913733	1.4136	1.56012
KO	5	8	0.507227	0.557813	1.09973	1.06504
KO	5	9	0.41292	0.44952	1.08864	0.86244
KO	5	10	0.346867	0.3742	1.0788	0.721067
KO	5	11	0.30996	0.33092	1.06762	0.64088
KO	5	12	0.27976	0.3156	1.12811	0.59536
KO	5	13	0.24884	0.28868	1.1601	0.53752
KO	5	14	0.234693	0.284173	1.21083	0.518867
KO	5	15	0.2112	0.268	1.26894	0.4792
KO	5	16	0.193507	0.253133	1.30814	0.44664
KO	5	17	0.18256	0.242853	1.33027	0.425413
KO	5	18	0.17508	0.24776	1.41512	0.42284
KO	5	19	0.157533	0.240227	1.52493	0.39776
KO	5	20	0.1446	0.247333	1.71047	0.391933
KO	5	21	0.13028	0.25996	1.99539	0.39024
KO	5	22	0.120973	0.251973	2.08288	0.372947
KO	5	23	0.113427	0.259787	2.29035	0.373213
KO	5	24	0.11	0.26724	2.42945	0.37724
KO	5	25	0.104667	0.266	2.5414	0.370667
KO	5	26	0.0988933	0.272107	2.75152	0.371
KO	5	27	0.09312	0.274	2.94244	0.36712
KO	5	28	0.0856933	0.269	3.1391	0.354693
KO	5	29	0.0868533	0.259573	2.98864	0.346427
KO	5	30	0.081	0.2376	2.93333	0.3186
KO	5	31	0.0770267	0.21916	2.84525	0.296187
KO	5	32	0.0742533	0.21176	2.85186	0.286013
KO	5	33	0.07148	0.19788	2.76833	0.26936
KO	5	34	0.07	0.18912	2.70171	0.25912
KO	5	35	0.0669333	0.174667	2.60956	0.2416
KO	5	36	0.06416	0.15296	2.38404	0.21712
KO	5	37	0.0633867	0.142547	2.24884	0.205933
KO	5	38	0.062	0.13084	2.11032	0.19284
KO	5	39	0.061	0.11852	1.94295	0.17952
KO	5	40	0.0580667	0.108133	1.86223	0.1662
KO	5	41	0.058	0.09688	1.67034	0.15488
KO	5	42	0.056	0.08804	1.57214	0.14404
KO	5	43	0.0612667	0.0804933	1.31382	0.14176
KO	5	44	0.0529733	0.0770267	1.45406	0.13
KO	5	45	0.0538	0.08	1.48699	0.1338
KO	5	46	0.05	0.0627067	1.25413	0.112707
KO	5	47	0.0476533	0.0606533	1.2728	0.108307
KO	5	48	0.046	0.05688	1.23652	0.10288
KO	5	49	0.0468933	0.0531067	1.1325	0.1
KO	5	50	0.0403333	0.051	1.26446	0.0913333
KO	5	51	0.039	0.048	1.23077	0.087
KO	5	52	0.038	0.0457867	1.20491	0.0837867
KO	5	53	0.0340133	0.046	1.35241	0.0800133
KO	5	54	0.034	0.045	1.32353	0.079
KO	5	55	0.0324667	0.043	1.32444	0.0754667
KO	5	56	0.031	0.042	1.35484	0.073
KO	5	57	0.031	0.041	1.32258	0.072
KO	5	58	0.03	0.0418533	1.39511	0.0718533
KO	5	59	0.029	0.039	1.34483	0.068
KO	5	60	0.028	0.039	1.39286	0.067
KO	5	61	0.028	0.04	1.42857	0.068
KO	5	62	0.0270533	0.041	1.51552	0.0680533
KO	5	63	0.031	0.10212	3.29419	0.13312
KO	5	64	0.03	0.08804	2.93467	0.11804
KO	5	65	0.0312667	0.0804667	2.57356	0.111733
KO	5	66	0.03	0.06988	2.32933	0.09988
KO	5	67	0.03	0.0623733	2.07911	0.0923733
KO	5	68	0.03	0.0564133	1.88044	0.0864133
KO	5	69	0.02864	0.04828	1.68575	0.07692
KO	5	70	0.029	0.0438667	1.51264	0.0728667
KO	5	71	0.029	0.0364667	1.25747	0.0654667
KO	5	72	0.02968	0.04068	1.37062	0.07036
KO	5	73	0.0294533	0.037	1.25622	0.0664533
KO	5	74	0.028	0.0357733	1.27762	0.0637733
KO	5	75	0.029	0.036	1.24138	0.065
WTF1	1	0	0.028	0.305	10.8929	0.333
WTF1	1	1	0.160533	0.985133	6.13663	1.14567
WTF1	1	2	0.6036	1.32287	2.19163	1.92647
WTF1	1	3	1.0026	1.7854	1.78077	2.788
WTF1	1	4	1.239	1.6376	1.32171	2.8766
WTF1	1	5	1.15533	1.44833	1.25361	2.60367
WTF1	1	6	1.0024	1.2918	1.28871	2.2942
WTF1	1	7	0.695133	0.974933	1.40251	1.67007
WTF1	1	8	0.722667	0.767667	1.06227	1.49033
WTF1	1	9	0.6268	0.6708	1.0702	1.2976
WTF1	1	10	0.524667	0.558333	1.06417	1.083
WTF1	1	11	0.4372	0.517333	1.18329	0.954533
WTF1	1	12	0.3692	0.4652	1.26002	0.8344
WTF1	1	13	0.328667	0.437933	1.33245	0.7666
WTF1	1	14	0.2972	0.427267	1.43764	0.724467
WTF1	1	15	0.27	0.405	1.5	0.675
WTF1	1	16	0.253333	0.3926	1.54974	0.645933
WTF1	1	17	0.238933	0.387467	1.62165	0.6264
WTF1	1	18	0.2296	0.386	1.68118	0.6156
WTF1	1	19	0.208333	0.376867	1.80896	0.5852
WTF1	1	20	0.191333	0.381667	1.99477	0.573
WTF1	1	21	0.1768	0.3748	2.11991	0.5516
WTF1	1	22	0.1642	0.3702	2.25457	0.5344
WTF1	1	23	0.157867	0.377	2.38809	0.534867
WTF1	1	24	0.1518	0.3848	2.53491	0.5366
WTF1	1	25	0.147	0.383667	2.60998	0.530667
WTF1	1	26	0.142533	0.378067	2.65248	0.5206
WTF1	1	27	0.1374	0.3772	2.74527	0.5146
WTF1	1	28	0.132267	0.365533	2.76361	0.4978
WTF1	1	29	0.128133	0.342667	2.6743	0.4708
WTF1	1	30	0.12	0.331	2.75833	0.451
WTF1	1	31	0.119	0.324733	2.72885	0.443733
WTF1	1	32	0.116733	0.3162	2.70874	0.432933
WTF1	1	33	0.116	0.2974	2.56379	0.4134
WTF1	1	34	0.115	0.282333	2.45507	0.397333
WTF1	1	35	0.114	0.267667	2.34795	0.381667
WTF1	1	36	0.1122	0.2556	2.27807	0.3678
WTF1	1	37	0.111067	0.236333	2.12785	0.3474
WTF1	1	38	0.108933	0.224867	2.06426	0.3338
WTF1	1	39	0.1078	0.2144	1.98887	0.3222
WTF1	1	40	0.105667	0.204333	1.93375	0.31
WTF1	1	41	0.103533	0.195067	1.8841	0.2986
WTF1	1	42	0.1004	0.1858	1.8506	0.2862
WTF1	1	43	0.098	0.177533	1.81156	0.275533
WTF1	1	44	0.0931333	0.167267	1.79599	0.2604
WTF1	1	45	0.089	0.158	1.77528	0.247
WTF1	1	46	0.0858667	0.149733	1.74379	0.2356
WTF1	1	47	0.0817333	0.141467	1.73083	0.2232
WTF1	1	48	0.0786	0.1342	1.70738	0.2128
WTF1	1	49	0.0754667	0.127933	1.69523	0.2034
WTF1	1	50	0.074	0.125	1.68919	0.199
WTF1	1	51	0.072	0.1202	1.66944	0.1922
WTF1	1	52	0.071	0.119	1.67606	0.19
WTF1	1	53	0.0689333	0.116	1.68279	0.184933
WTF1	1	54	0.068	0.1118	1.64412	0.1798
WTF1	1	55	0.066	0.11	1.66667	0.176
WTF1	1	56	0.064	0.106533	1.66458	0.170533
WTF1	1	57	0.0614	0.1044	1.70033	0.1658
WTF1	1	58	0.06	0.103	1.71667	0.163
WTF1	1	59	0.06	0.106867	1.78111	0.166867
WTF1	1	60	0.061	0.227	3.72131	0.288
WTF1	1	61	0.059	0.212467	3.60113	0.271467
WTF1	1	62	0.057	0.1942	3.40702	0.2512
WTF1	1	63	0.055	0.174	3.16364	0.229
WTF1	1	64	0.053	0.156867	2.95975	0.209867
WTF1	1	65	0.052	0.140333	2.69872	0.192333
WTF1	1	66	0.051	0.1276	2.50196	0.1786
WTF1	1	67	0.0490667	0.1152	2.34783	0.164267
WTF1	1	68	0.051	0.106867	2.09542	0.157867
WTF1	1	69	0.052	0.0986	1.89615	0.1506
WTF1	1	70	0.0533333	0.0903333	1.69375	0.143667
WTF1	1	71	0.053	0.0855333	1.61384	0.138533
WTF1	1	72	0.053	0.0804	1.51698	0.1334
WTF1	1	73	0.053	0.0772667	1.45786	0.130267
WTF1	1	74	0.053	0.0741333	1.39874	0.127133
WTF1	1	75	0.052	0.073	1.40385	0.125
WTF1	2	0	0.02	0.268	13.4	0.288
WTF1	2	1	0.1548	0.851267	5.49914	1.00607
WTF1	2	2	0.646933	1.6132	2.49361	2.26013
WTF1	2	3	1.1548	1.9934	1.72619	3.1482
WTF1	2	4	1.96167	2.51267	1.28088	4.47433
WTF1	2	5	1.75633	2.04567	1.16474	3.802
WTF1	2	6	1.6186	1.8122	1.11961	3.4308
WTF1	2	7	1.1302	1.35013	1.1946	2.48033
WTF1	2	8	1.00007	1.11767	1.11759	2.11773
WTF1	2	9	0.8596	0.9244	1.07538	1.784
WTF1	2	10	0.753	0.81	1.0757	1.563
WTF1	2	11	0.683333	0.8244	1.20644	1.50773
WTF1	2	12	0.6192	0.7532	1.21641	1.3724
WTF1	2	13	0.544067	0.687	1.26271	1.23107
WTF1	2	14	0.480933	0.631933	1.31397	1.11287
WTF1	2	15	0.436	0.605	1.38761	1.041
WTF1	2	16	0.3862	0.5674	1.46919	0.9536
WTF1	2	17	0.3448	0.549467	1.59358	0.894267
WTF1	2	18	0.3196	0.5368	1.6796	0.8564
WTF1	2	19	0.296667	0.519467	1.75101	0.816133
WTF1	2	20	0.280667	0.51	1.8171	0.790667
WTF1	2	21	0.261	0.5216	1.99847	0.7826
WTF1	2	22	0.2556	0.527467	2.06364	0.783067
WTF1	2	23	0.237667	0.514267	2.16381	0.751933
WTF1	2	24	0.2194	0.5038	2.29626	0.7232
WTF1	2	25	0.209	0.495	2.36842	0.704
WTF1	2	26	0.196533	0.498	2.53392	0.694533
WTF1	2	27	0.192	0.4958	2.58229	0.6878
WTF1	2	28	0.182267	0.493	2.70483	0.675267
WTF1	2	29	0.175133	0.49	2.79787	0.665133
WTF1	2	30	0.171	0.482	2.81871	0.653
WTF1	2	31	0.166867	0.475	2.84658	0.641867
WTF1	2	32	0.161867	0.478133	2.95387	0.64
WTF1	2	33	0.1544	0.4662	3.01943	0.6206
WTF1	2	34	0.150467	0.459467	3.05361	0.609933
WTF1	2	35	0.147667	0.451333	3.05643	0.599
WTF1	2	36	0.1426	0.4194	2.94109	0.562
WTF1	2	37	0.139	0.402533	2.89592	0.541533
WTF1	2	38	0.136467	0.381867	2.79824	0.518333
WTF1	2	39	0.1324	0.3458	2.61178	0.4782
WTF1	2	40	0.129	0.324667	2.5168	0.453667
WTF1	2	41	0.126267	0.309067	2.44773	0.435333
WTF1	2	42	0.1224	0.2834	2.31536	0.4058
WTF1	2	43	0.121	0.268533	2.21928	0.389533
WTF1	2	44	0.117067	0.2522	2.15433	0.369267
WTF1	2	45	0.116	0.233	2.00862	0.349
WTF1	2	46	0.113933	0.214733	1.88473	0.328667
WTF1	2	47	0.116133	0.203867	1.75545	0.32
WTF1	2	48	0.113	0.1852	1.63894	0.2982
WTF1	2	49	0.110733	0.1712	1.54606	0.281933
WTF1	2	50	0.109667	0.159	1.44985	0.268667
WTF1	2	51	0.1076	0.1492	1.38662	0.2568
WTF1	2	52	0.106	0.141533	1.33522	0.247533
WTF1	2	53	0.102933	0.133933	1.30117	0.236867
WTF1	2	54	0.1014	0.1316	1.29783	0.233
WTF1	2	55	0.0983333	0.125	1.27119	0.223333
WTF1	2	56	0.0942667	0.123	1.30481	0.217267
WTF1	2	57	0.0922	0.122	1.32321	0.2142
WTF1	2	58	0.092	0.125867	1.36812	0.217867
WTF1	2	59	0.0890667	0.125	1.40344	0.214067
WTF1	2	60	0.087	0.127	1.45977	0.214
WTF1	2	61	0.086	0.128	1.48837	0.214
WTF1	2	62	0.084	0.131267	1.5627	0.215267
WTF1	2	63	0.0932	0.3412	3.66094	0.4344
WTF1	2	64	0.0907333	0.3164	3.48714	0.407133
WTF1	2	65	0.0866667	0.287333	3.31538	0.374
WTF1	2	66	0.0836	0.2622	3.13636	0.3458
WTF1	2	67	0.0805333	0.2382	2.95778	0.318733
WTF1	2	68	0.0815333	0.2184	2.67866	0.299933
WTF1	2	69	0.0794	0.1986	2.50126	0.278
WTF1	2	70	0.079	0.181	2.29114	0.26
WTF1	2	71	0.0814667	0.1678	2.05974	0.249267
WTF1	2	72	0.078	0.1536	1.96923	0.2316
WTF1	2	73	0.077	0.1424	1.84935	0.2194
WTF1	2	74	0.076	0.1302	1.71316	0.2062
WTF1	2	75	0.078	0.124	1.58974	0.202
WTF1	3	0	0.123	0.481	3.91057	0.604
WTF1	3	1	0.167587	1.10091	6.56918	1.26849
WTF1	3	2	0.549813	1.53815	2.79758	2.08796
WTF1	3	3	1.05068	1.98756	1.89169	3.03824
WTF1	3	4	1.71327	1.93544	1.12968	3.64871
WTF1	3	5	1.4662	1.67813	1.14455	3.14433
WTF1	3	6	1.278	1.79852	1.40729	3.07652
WTF1	3	7	0.676187	1.31367	1.94276	1.98985
WTF1	3	8	0.835293	1.10493	1.32281	1.94023
WTF1	3	9	0.66588	0.88708	1.33219	1.55296
WTF1	3	10	0.624	0.7744	1.24103	1.3984
WTF1	3	11	0.566	0.71236	1.25859	1.27836
WTF1	3	12	0.56072	0.65116	1.16129	1.21188
WTF1	3	13	0.517493	0.582533	1.12568	1.10003
WTF1	3	14	0.50176	0.540387	1.07698	1.04215
WTF1	3	15	0.4678	0.5232	1.11843	0.991
WTF1	3	16	0.443853	0.49444	1.11397	0.938293
WTF1	3	17	0.414827	0.476093	1.14769	0.89092
WTF1	3	18	0.39312	0.46052	1.17145	0.85364
WTF1	3	19	0.366907	0.457507	1.24693	0.824413
WTF1	3	20	0.349467	0.457067	1.3079	0.806533
WTF1	3	21	0.32808	0.4424	1.34845	0.77048
WTF1	3	22	0.31624	0.447	1.41348	0.76324
WTF1	3	23	0.310387	0.453773	1.46196	0.76416
WTF1	3	24	0.2938	0.43708	1.48768	0.73088
WTF1	3	25	0.283667	0.454	1.60047	0.737667
WTF1	3	26	0.27492	0.44392	1.61472	0.71884
WTF1	3	27	0.2644	0.46904	1.77398	0.73344
WTF1	3	28	0.25476	0.452253	1.77521	0.707013
WTF1	3	29	0.24468	0.44868	1.83374	0.69336
WTF1	3	30	0.2314	0.4436	1.91703	0.675
WTF1	3	31	0.215693	0.446653	2.07078	0.662347
WTF1	3	32	0.206587	0.435147	2.10636	0.641733
WTF1	3	33	0.19836	0.44	2.21819	0.63836
WTF1	3	34	0.188187	0.434907	2.31104	0.623093
WTF1	3	35	0.180133	0.426067	2.36528	0.6062
WTF1	3	36	0.16912	0.4132	2.44324	0.58232
WTF1	3	37	0.166013	0.408027	2.45779	0.57404
WTF1	3	38	0.159973	0.38592	2.4124	0.545893
WTF1	3	39	0.15492	0.3698	2.38704	0.52472
WTF1	3	40	0.148933	0.349733	2.34825	0.498667
WTF1	3	41	0.143907	0.32972	2.29121	0.473627
WTF1	3	42	0.141	0.30928	2.19348	0.45028
WTF1	3	43	0.135853	0.288267	2.1219	0.42412
WTF1	3	44	0.132827	0.271133	2.04126	0.40396
WTF1	3	45	0.1288	0.2532	1.96584	0.382
WTF1	3	46	0.124773	0.234093	1.87615	0.358867
WTF1	3	47	0.120747	0.215987	1.78876	0.336733
WTF1	3	48	0.11772	0.19688	1.67244	0.3146
WTF1	3	49	0.113693	0.177467	1.56092	0.29116
WTF1	3	50	0.110667	0.161667	1.46084	0.272333
WTF1	3	51	0.10664	0.14992	1.40585	0.25656
WTF1	3	52	0.103613	0.13784	1.33033	0.241453
WTF1	3	53	0.0981733	0.129173	1.31577	0.227347
WTF1	3	54	0.095	0.12156	1.27958	0.21656
WTF1	3	55	0.093	0.118467	1.27384	0.211467
WTF1	3	56	0.105427	0.114987	1.09068	0.220413
WTF1	3	57	0.086	0.108	1.25581	0.194
WTF1	3	58	0.0814533	0.105	1.28908	0.186453
WTF1	3	59	0.0784267	0.102427	1.30602	0.180853
WTF1	3	60	0.077	0.102	1.32468	0.179
WTF1	3	61	0.0723733	0.100373	1.38688	0.172747
WTF1	3	62	0.0693467	0.101	1.45645	0.170347
WTF1	3	63	0.06732	0.10368	1.54011	0.171
WTF1	3	64	0.0677067	0.108707	1.60555	0.176413
WTF1	3	65	0.071	0.226267	3.18685	0.297267
WTF1	3	66	0.06672	0.2112	3.16547	0.27792
WTF1	3	67	0.067	0.19964	2.9797	0.26664
WTF1	3	68	0.066	0.183747	2.78404	0.249747
WTF1	3	69	0.065	0.16848	2.592	0.23348
WTF1	3	70	0.0668667	0.1564	2.33898	0.223267
WTF1	3	71	0.065	0.14332	2.20492	0.20832
WTF1	3	72	0.06884	0.13516	1.96339	0.204
WTF1	3	73	0.0650533	0.127107	1.95388	0.19216
WTF1	3	74	0.07584	0.125027	1.64856	0.200867
WTF1	3	75	0.066	0.114	1.72727	0.18
WTF1	4	0	0.154	0.752	4.88312	0.906
WTF1	4	1	0.26324	1.05208	3.99666	1.31532
WTF1	4	2	0.4892	1.71032	3.49616	2.19952
WTF1	4	3	1.02172	2.17116	2.125	3.19288
WTF1	4	4	1.64028	2.52672	1.54042	4.167
WTF1	4	5	1.5442	1.7996	1.16539	3.3438
WTF1	4	6	1.39544	1.62036	1.16118	3.0158
WTF1	4	7	1.14908	1.27344	1.10823	2.42252
WTF1	4	8	0.71168	1.04924	1.47431	1.76092
WTF1	4	9	0.6446	0.90228	1.39975	1.54688
WTF1	4	10	0.576	0.8154	1.41562	1.3914
WTF1	4	11	0.5762	0.761	1.32072	1.3372
WTF1	4	12	0.51972	0.69544	1.33811	1.21516
WTF1	4	13	0.50716	0.61948	1.22147	1.12664
WTF1	4	14	0.4692	0.59912	1.2769	1.06832
WTF1	4	15	0.4666	0.5632	1.20703	1.0298
WTF1	4	16	0.4322	0.52708	1.21953	0.95928
WTF1	4	17	0.38324	0.49916	1.30247	0.8824
WTF1	4	18	0.32644	0.48708	1.4921	0.81352
WTF1	4	19	0.31112	0.49248	1.58293	0.8036
WTF1	4	20	0.312	0.493	1.58013	0.805
WTF1	4	21	0.29404	0.52268	1.77758	0.81672
WTF1	4	22	0.27904	0.49832	1.78584	0.77736
WTF1	4	23	0.263	0.5	1.90114	0.763
WTF1	4	24	0.24776	0.5148	2.07782	0.76256
WTF1	4	25	0.226	0.517	2.28761	0.743
WTF1	4	26	0.21132	0.51324	2.42873	0.72456
WTF1	4	27	0.20432	0.50812	2.48688	0.71244
WTF1	4	28	0.19472	0.51576	2.64873	0.71048
WTF1	4	29	0.18532	0.51504	2.77919	0.70036
WTF1	4	30	0.1764	0.5246	2.97392	0.701
WTF1	4	31	0.16596	0.52688	3.17474	0.69284
WTF1	4	32	0.15956	0.51432	3.22336	0.67388
WTF1	4	33	0.15028	0.50284	3.34602	0.65312
WTF1	4	34	0.14372	0.4736	3.2953	0.61732
WTF1	4	35	0.1356	0.4526	3.33776	0.5882
WTF1	4	36	0.13088	0.4354	3.32671	0.56628
WTF1	4	37	0.12696	0.41676	3.28261	0.54372
WTF1	4	38	0.12304	0.39336	3.19701	0.5164
WTF1	4	39	0.12012	0.38236	3.18315	0.50248
WTF1	4	40	0.119	0.349	2.93277	0.468
WTF1	4	41	0.11428	0.32768	2.86734	0.44196
WTF1	4	42	0.114	0.30944	2.71439	0.42344
WTF1	4	43	0.112	0.28876	2.57821	0.40076
WTF1	4	44	0.10952	0.27604	2.52045	0.38556
WTF1	4	45	0.109	0.261	2.3945	0.37
WTF1	4	46	0.108	0.2444	2.26296	0.3524
WTF1	4	47	0.10476	0.2268	2.16495	0.33156
WTF1	4	48	0.10184	0.20936	2.05577	0.3112
WTF1	4	49	0.09892	0.1906	1.92681	0.28952
WTF1	4	50	0.096	0.175	1.82292	0.271
WTF1	4	51	0.094	0.16224	1.72596	0.25624
WTF1	4	52	0.08496	0.15048	1.77119	0.23544
WTF1	4	53	0.087	0.14148	1.62621	0.22848
WTF1	4	54	0.08332	0.13364	1.60394	0.21696
WTF1	4	55	0.082	0.1268	1.54634	0.2088
WTF1	4	56	0.08556	0.12452	1.45535	0.21008
WTF1	4	57	0.07756	0.117	1.50851	0.19456
WTF1	4	58	0.07564	0.11128	1.47118	0.18692
WTF1	4	59	0.075	0.10872	1.4496	0.18372
WTF1	4	60	0.073	0.1058	1.44932	0.1788
WTF1	4	61	0.072	0.105	1.45833	0.177
WTF1	4	62	0.071	0.105	1.47887	0.176
WTF1	4	63	0.06904	0.10696	1.54925	0.176
WTF1	4	64	0.069	0.11364	1.64696	0.18264
WTF1	4	65	0.0692	0.2378	3.43642	0.307
WTF1	4	66	0.069	0.22212	3.21913	0.29112
WTF1	4	67	0.06636	0.2038	3.07113	0.27016
WTF1	4	68	0.06444	0.18264	2.83426	0.24708
WTF1	4	69	0.065	0.16656	2.56246	0.23156
WTF1	4	70	0.064	0.1508	2.35625	0.2148
WTF1	4	71	0.06632	0.13904	2.0965	0.20536
WTF1	4	72	0.06576	0.12828	1.95073	0.19404
WTF1	4	73	0.067	0.11952	1.78388	0.18652
WTF1	4	74	0.06708	0.11184	1.66726	0.17892
WTF1	4	75	0.068	0.106	1.55882	0.174
WTF1	5	0	0.024	0.311	12.9583	0.335
WTF1	5	1	0.168453	0.364347	2.16289	0.5328
WTF1	5	2	0.655213	1.08281	1.65261	1.73803
WTF1	5	3	0.79644	1.17368	1.47366	1.97012
WTF1	5	4	0.795347	1.23179	1.54874	2.02713
WTF1	5	5	0.546533	1.16107	2.12442	1.7076
WTF1	5	6	0.83332	1.05424	1.26511	1.88756
WTF1	5	7	0.794893	1.11072	1.39732	1.90561
WTF1	5	8	0.631693	0.995867	1.5765	1.62756
WTF1	5	9	0.51932	0.80232	1.54494	1.32164
WTF1	5	10	0.416	0.5358	1.28798	0.9518
WTF1	5	11	0.353947	0.432947	1.2232	0.786893
WTF1	5	12	0.33056	0.39676	1.20027	0.72732
WTF1	5	13	0.300133	0.360093	1.19978	0.660227
WTF1	5	14	0.274253	0.33888	1.23565	0.613133
WTF1	5	15	0.2546	0.3042	1.19482	0.5588
WTF1	5	16	0.240573	0.298573	1.24109	0.539147
WTF1	5	17	0.235547	0.299867	1.27307	0.535413
WTF1	5	18	0.2188	0.30552	1.39634	0.52432
WTF1	5	19	0.203987	0.306267	1.50141	0.510253
WTF1	5	20	0.191467	0.315533	1.64798	0.507
WTF1	5	21	0.17588	0.32584	1.85263	0.50172
WTF1	5	22	0.162827	0.325413	1.99853	0.48824
WTF1	5	23	0.153773	0.335307	2.18053	0.48908
WTF1	5	24	0.14768	0.343	2.32259	0.49068
WTF1	5	25	0.140333	0.349667	2.49169	0.49
WTF1	5	26	0.132307	0.350653	2.65031	0.48296
WTF1	5	27	0.12228	0.34564	2.82663	0.46792
WTF1	5	28	0.116627	0.341253	2.92603	0.45788
WTF1	5	29	0.106227	0.307133	2.8913	0.41336
WTF1	5	30	0.0962	0.2892	3.00624	0.3854
WTF1	5	31	0.0915867	0.273347	2.98457	0.364933
WTF1	5	32	0.0895733	0.256013	2.85814	0.345587
WTF1	5	33	0.08324	0.24656	2.96204	0.3298
WTF1	5	34	0.0795467	0.221733	2.78746	0.30128
WTF1	5	35	0.0735333	0.201133	2.73527	0.274667
WTF1	5	36	0.06752	0.18256	2.70379	0.25008
WTF1	5	37	0.0645067	0.169013	2.62009	0.23352
WTF1	5	38	0.0614933	0.149467	2.43062	0.21096
WTF1	5	39	0.058	0.13444	2.31793	0.19244
WTF1	5	40	0.0636667	0.1234	1.93822	0.187067
WTF1	5	41	0.0514533	0.111907	2.17492	0.16336
WTF1	5	42	0.05	0.10132	2.0264	0.15132
WTF1	5	43	0.048	0.0938533	1.95528	0.141853
WTF1	5	44	0.0444133	0.0854133	1.92315	0.129827
WTF1	5	45	0.0424	0.0778	1.83491	0.1202
WTF1	5	46	0.042	0.0733867	1.7473	0.115387
WTF1	5	47	0.041	0.0657467	1.60358	0.106747
WTF1	5	48	0.04	0.06336	1.584	0.10336
WTF1	5	49	0.0373467	0.0583467	1.5623	0.0956933
WTF1	5	50	0.038	0.0553333	1.45614	0.0933333
WTF1	5	51	0.03532	0.053	1.50057	0.08832
WTF1	5	52	0.036	0.0493067	1.36963	0.0853067
WTF1	5	53	0.035	0.0465867	1.33105	0.0815867
WTF1	5	54	0.035	0.04528	1.29371	0.08028
WTF1	5	55	0.034	0.0467333	1.37451	0.0807333
WTF1	5	56	0.034	0.044	1.29412	0.078
WTF1	5	57	0.033	0.043	1.30303	0.076
WTF1	5	58	0.032	0.043	1.34375	0.075
WTF1	5	59	0.0302133	0.042	1.39011	0.0722133
WTF1	5	60	0.031	0.042	1.35484	0.073
WTF1	5	61	0.031	0.042	1.35484	0.073
WTF1	5	62	0.03	0.041	1.36667	0.071
WTF1	5	63	0.03	0.042	1.4	0.072
WTF1	5	64	0.029	0.0448533	1.54667	0.0738533
WTF1	5	65	0.03	0.0714667	2.38222	0.101467
WTF1	5	66	0.03	0.08576	2.85867	0.11576
WTF1	5	67	0.03	0.0801067	2.67022	0.110107
WTF1	5	68	0.0319067	0.0691867	2.16841	0.101093
WTF1	5	69	0.03192	0.06308	1.97619	0.095
WTF1	5	70	0.031	0.0561333	1.81075	0.0871333
WTF1	5	71	0.0348933	0.054	1.54757	0.0888933
WTF1	5	72	0.02804	0.04704	1.6776	0.07508
WTF1	5	73	0.031	0.0489467	1.57892	0.0799467
WTF1	5	74	0.03	0.0410133	1.36711	0.0710133
WTF1	5	75	0.03	0.04	1.33333	0.07
Tg	1	0	0.024	0.057	2.375	0.081
Tg	1	1	0.263	0.466	1.77186	0.729
Tg	1	2	0.807	1.361	1.68649	2.168
Tg	1	3	0.975	1.464	1.50154	2.439
Tg	1	4	0.98	1.44	1.46939	2.42
Tg	1	5	0.753	1.317	1.749	2.07
Tg	1	6	0.889	1.198	1.34758	2.087
Tg	1	7	0.761	1.217	1.59921	1.978
Tg	1	8	0.627	1.03	1.64274	1.657
Tg	1	9	0.541	0.72	1.33087	1.261
Tg	1	10	0.442	0.568	1.28507	1.01
Tg	1	11	0.395	0.477	1.20759	0.872
Tg	1	12	0.374	0.421	1.12567	0.795
Tg	1	13	0.347	0.391	1.1268	0.738
Tg	1	14	0.337	0.373	1.10682	0.71
Tg	1	15	0.325	0.357	1.09846	0.682
Tg	1	16	0.334	0.347	1.03892	0.681
Tg	1	17	0.33	0.344	1.04242	0.674
Tg	1	18	0.295	0.341	1.15593	0.636
Tg	1	19	0.274	0.344	1.25547	0.618
Tg	1	20	0.248	0.344	1.3871	0.592
Tg	1	21	0.222	0.343	1.54505	0.565
Tg	1	22	0.203	0.345	1.69951	0.548
Tg	1	23	0.19	0.344	1.81053	0.534
Tg	1	24	0.174	0.336	1.93103	0.51
Tg	1	25	0.159	0.335	2.10692	0.494
Tg	1	26	0.15	0.339	2.26	0.489
Tg	1	27	0.138	0.336	2.43478	0.474
Tg	1	28	0.13	0.328	2.52308	0.458
Tg	1	29	0.122	0.321	2.63115	0.443
Tg	1	30	0.115	0.303	2.63478	0.418
Tg	1	31	0.11	0.297	2.7	0.407
Tg	1	32	0.105	0.281	2.67619	0.386
Tg	1	33	0.101	0.275	2.72277	0.376
Tg	1	34	0.096	0.263	2.73958	0.359
Tg	1	35	0.091	0.247	2.71429	0.338
Tg	1	36	0.086	0.228	2.65116	0.314
Tg	1	37	0.081	0.211	2.60494	0.292
Tg	1	38	0.076	0.192	2.52632	0.268
Tg	1	39	0.073	0.179	2.45205	0.252
Tg	1	40	0.069	0.165	2.3913	0.234
Tg	1	41	0.066	0.151	2.28788	0.217
Tg	1	42	0.063	0.14	2.22222	0.203
Tg	1	43	0.061	0.127	2.08197	0.188
Tg	1	44	0.059	0.117	1.98305	0.176
Tg	1	45	0.058	0.107	1.84483	0.165
Tg	1	46	0.056	0.098	1.75	0.154
Tg	1	47	0.054	0.091	1.68519	0.145
Tg	1	48	0.053	0.085	1.60377	0.138
Tg	1	49	0.051	0.08	1.56863	0.131
Tg	1	50	0.049	0.076	1.55102	0.125
Tg	1	51	0.05	0.073	1.46	0.123
Tg	1	52	0.052	0.071	1.36538	0.123
Tg	1	53	0.049	0.067	1.36735	0.116
Tg	1	54	0.046	0.063	1.36957	0.109
Tg	1	55	0.045	0.062	1.37778	0.107
Tg	1	56	0.043	0.06	1.39535	0.103
Tg	1	57	0.042	0.059	1.40476	0.101
Tg	1	58	0.04	0.057	1.425	0.097
Tg	1	59	0.038	0.056	1.47368	0.094
Tg	1	60	0.037	0.055	1.48649	0.092
Tg	1	61	0.037	0.055	1.48649	0.092
Tg	1	62	0.035	0.054	1.54286	0.089
Tg	1	63	0.035	0.055	1.57143	0.09
Tg	1	64	0.034	0.055	1.61765	0.089
Tg	1	65	0.033	0.057	1.72727	0.09
Tg	1	66	0.034	0.138	4.05882	0.172
Tg	1	67	0.033	0.124	3.75758	0.157
Tg	1	68	0.033	0.11	3.33333	0.143
Tg	1	69	0.032	0.095	2.96875	0.127
Tg	1	70	0.033	0.085	2.57576	0.118
Tg	1	71	0.033	0.075	2.27273	0.108
Tg	1	72	0.032	0.067	2.09375	0.099
Tg	1	73	0.033	0.06	1.81818	0.093
Tg	1	74	0.033	0.055	1.66667	0.088
Tg	1	75	0.033	0.05	1.51515	0.083
Tg	2	0	0.165	0.493	2.98788	0.658
Tg	2	1	0.27736	0.74672	2.69224	1.02408
Tg	2	2	0.74216	1.69136	2.27897	2.43352
Tg	2	3	1.50264	1.94552	1.29473	3.44816
Tg	2	4	1.4486	1.72416	1.19023	3.17276
Tg	2	5	1.4726	1.7812	1.20956	3.2538
Tg	2	6	0.82712	1.6114	1.94821	2.43852
Tg	2	7	0.85776	0.86716	1.01096	1.72492
Tg	2	8	0.84752	0.99204	1.17052	1.83956
Tg	2	9	0.69552	0.76796	1.10415	1.46348
Tg	2	10	0.6264	0.659	1.05204	1.2854
Tg	2	11	0.54212	0.59	1.08832	1.13212
Tg	2	12	0.4776	0.51164	1.07127	0.98924
Tg	2	13	0.4446	0.46216	1.0395	0.90676
Tg	2	14	0.41916	0.43392	1.03521	0.85308
Tg	2	15	0.377	0.3952	1.04828	0.7722
Tg	2	16	0.33784	0.37872	1.121	0.71656
Tg	2	17	0.3148	0.38932	1.23672	0.70412
Tg	2	18	0.30388	0.36944	1.21574	0.67332
Tg	2	19	0.28324	0.37272	1.31592	0.65596
Tg	2	20	0.262	0.3576	1.36489	0.6196
Tg	2	21	0.24188	0.36132	1.4938	0.6032
Tg	2	22	0.238	0.37176	1.56202	0.60976
Tg	2	23	0.22468	0.39032	1.73723	0.615
Tg	2	24	0.21284	0.38308	1.79985	0.59592
Tg	2	25	0.208	0.398	1.91346	0.606
Tg	2	26	0.20012	0.3674	1.8359	0.56752
Tg	2	27	0.19408	0.37668	1.94085	0.57076
Tg	2	28	0.18736	0.37888	2.0222	0.56624
Tg	2	29	0.17816	0.362	2.03188	0.54016
Tg	2	30	0.173	0.3584	2.07168	0.5314
Tg	2	31	0.16096	0.36552	2.27087	0.52648
Tg	2	32	0.15084	0.34168	2.26518	0.49252
Tg	2	33	0.14164	0.3292	2.3242	0.47084
Tg	2	34	0.141	0.31308	2.22043	0.45408
Tg	2	35	0.1344	0.301	2.23958	0.4354
Tg	2	36	0.12588	0.28508	2.2647	0.41096
Tg	2	37	0.12148	0.27096	2.23049	0.39244
Tg	2	38	0.11604	0.26008	2.2413	0.37612
Tg	2	39	0.11156	0.25256	2.26389	0.36412
Tg	2	40	0.1066	0.2404	2.25516	0.347
Tg	2	41	0.10364	0.23228	2.24122	0.33592
Tg	2	42	0.101	0.22104	2.18851	0.32204
Tg	2	43	0.09572	0.20316	2.12244	0.29888
Tg	2	44	0.09176	0.19028	2.07367	0.28204
Tg	2	45	0.0888	0.1752	1.97297	0.264
Tg	2	46	0.08584	0.16452	1.91659	0.25036
Tg	2	47	0.08288	0.15052	1.81612	0.2334
Tg	2	48	0.07992	0.13884	1.73724	0.21876
Tg	2	49	0.07596	0.12688	1.67035	0.20284
Tg	2	50	0.074	0.118	1.59459	0.192
Tg	2	51	0.06808	0.10516	1.54465	0.17324
Tg	2	52	0.06608	0.10016	1.51574	0.16624
Tg	2	53	0.06212	0.09424	1.51706	0.15636
Tg	2	54	0.05816	0.08816	1.51582	0.14632
Tg	2	55	0.056	0.0832	1.48571	0.1392
Tg	2	56	0.05224	0.07824	1.4977	0.13048
Tg	2	57	0.051	0.07528	1.47608	0.12628
Tg	2	58	0.04732	0.073	1.54269	0.12032
Tg	2	59	0.047	0.07036	1.49702	0.11736
Tg	2	60	0.046	0.0684	1.48696	0.1144
Tg	2	61	0.04344	0.067	1.54236	0.11044
Tg	2	62	0.04248	0.066	1.55367	0.10848
Tg	2	63	0.043	0.06352	1.47721	0.10652
Tg	2	64	0.042	0.06544	1.5581	0.10744
Tg	2	65	0.0462	0.2408	5.21212	0.287
Tg	2	66	0.045	0.1722	3.82667	0.2172
Tg	2	67	0.045	0.1544	3.43111	0.1994
Tg	2	68	0.044	0.1356	3.08182	0.1796
Tg	2	69	0.043	0.11904	2.76837	0.16204
Tg	2	70	0.043	0.1024	2.3814	0.1454
Tg	2	71	0.043	0.09052	2.10512	0.13352
Tg	2	72	0.043	0.08176	1.9014	0.12476
Tg	2	73	0.043	0.07392	1.71907	0.11692
Tg	2	74	0.044	0.06792	1.54364	0.11192
Tg	2	75	0.045	0.065	1.44444	0.11
Tg	3	0	0.28	0.835	2.98214	1.115
Tg	3	1	0.2334	0.558	2.39075	0.7914
Tg	3	2	0.5152	1.2938	2.51126	1.809
Tg	3	3	1.0544	1.6938	1.60641	2.7482
Tg	3	4	1.102	1.5824	1.43593	2.6844
Tg	3	5	1.189	1.425	1.19849	2.614
Tg	3	6	1.0212	1.2366	1.21093	2.2578
Tg	3	7	0.6796	0.7614	1.12036	1.441
Tg	3	8	0.6362	0.7012	1.10217	1.3374
Tg	3	9	0.4314	0.5806	1.34585	1.012
Tg	3	10	0.394	0.514	1.30457	0.908
Tg	3	11	0.3396	0.4604	1.35571	0.8
Tg	3	12	0.3038	0.3994	1.31468	0.7032
Tg	3	13	0.2646	0.3758	1.42026	0.6404
Tg	3	14	0.2386	0.346	1.45013	0.5846
Tg	3	15	0.221	0.341	1.54299	0.562
Tg	3	16	0.2038	0.3238	1.58881	0.5276
Tg	3	17	0.184	0.3112	1.6913	0.4952
Tg	3	18	0.1704	0.2988	1.75352	0.4692
Tg	3	19	0.1688	0.3018	1.78791	0.4706
Tg	3	20	0.168	0.309	1.83929	0.477
Tg	3	21	0.1528	0.308	2.01571	0.4608
Tg	3	22	0.1416	0.3088	2.18079	0.4504
Tg	3	23	0.1396	0.3164	2.26648	0.456
Tg	3	24	0.136	0.3172	2.33235	0.4532
Tg	3	25	0.131	0.332	2.53435	0.463
Tg	3	26	0.127	0.3578	2.81732	0.4848
Tg	3	27	0.126	0.3512	2.7873	0.4772
Tg	3	28	0.1154	0.349	3.02426	0.4644
Tg	3	29	0.1138	0.3522	3.0949	0.466
Tg	3	30	0.112	0.349	3.11607	0.461
Tg	3	31	0.1092	0.3396	3.10989	0.4488
Tg	3	32	0.1064	0.3368	3.16541	0.4432
Tg	3	33	0.0972	0.3268	3.36214	0.424
Tg	3	34	0.096	0.3046	3.17292	0.4006
Tg	3	35	0.094	0.28	2.97872	0.374
Tg	3	36	0.0922	0.273	2.96095	0.3652
Tg	3	37	0.0894	0.2564	2.86801	0.3458
Tg	3	38	0.0896	0.2442	2.72545	0.3338
Tg	3	39	0.0868	0.221	2.54608	0.3078
Tg	3	40	0.084	0.202	2.40476	0.286
Tg	3	41	0.0822	0.1898	2.309	0.272
Tg	3	42	0.082	0.1812	2.20976	0.2632
Tg	3	43	0.0796	0.1692	2.12563	0.2488
Tg	3	44	0.0768	0.1628	2.11979	0.2396
Tg	3	45	0.075	0.155	2.06667	0.23
Tg	3	46	0.0722	0.1446	2.00277	0.2168
Tg	3	47	0.0714	0.1404	1.96639	0.2118
Tg	3	48	0.0696	0.1288	1.85057	0.1984
Tg	3	49	0.0668	0.1154	1.72754	0.1822
Tg	3	50	0.065	0.108	1.66154	0.173
Tg	3	51	0.063	0.1014	1.60952	0.1644
Tg	3	52	0.061	0.0974	1.59672	0.1584
Tg	3	53	0.0576	0.0926	1.60764	0.1502
Tg	3	54	0.057	0.089	1.5614	0.146
Tg	3	55	0.055	0.084	1.52727	0.139
Tg	3	56	0.0522	0.0802	1.5364	0.1324
Tg	3	57	0.052	0.0764	1.46923	0.1284
Tg	3	58	0.0496	0.0756	1.52419	0.1252
Tg	3	59	0.0478	0.073	1.5272	0.1208
Tg	3	60	0.047	0.071	1.51064	0.118
Tg	3	61	0.046	0.069	1.5	0.115
Tg	3	62	0.044	0.0654	1.48636	0.1094
Tg	3	63	0.043	0.064	1.48837	0.107
Tg	3	64	0.042	0.0608	1.44762	0.1028
Tg	3	65	0.042	0.06	1.42857	0.102
Tg	3	66	0.042	0.059	1.40476	0.101
Tg	3	67	0.042	0.0564	1.34286	0.0984
Tg	3	68	0.041	0.0584	1.42439	0.0994
Tg	3	69	0.04	0.0592	1.48	0.0992
Tg	3	70	0.042	0.158	3.7619	0.2
Tg	3	71	0.0402	0.1428	3.55224	0.183
Tg	3	72	0.0394	0.1342	3.40609	0.1736
Tg	3	73	0.04	0.1262	3.155	0.1662
Tg	3	74	0.039	0.1096	2.81026	0.1486
Tg	3	75	0.039	0.1	2.5641	0.139
Tg	4	0	0.487	1.536	3.154	2.023
Tg	4	1	0.60968	1.20701	1.97975	1.81669
Tg	4	2	1.03959	1.76011	1.69308	2.79969
Tg	4	3	1.19564	1.99076	1.66502	3.1864
Tg	4	4	1.37131	1.78076	1.29859	3.15207
Tg	4	5	1.25427	1.68073	1.34001	2.935
Tg	4	6	1.00744	1.39328	1.38299	2.40072
Tg	4	7	0.89756	1.01895	1.13524	1.91651
Tg	4	8	0.754773	0.986827	1.30745	1.7416
Tg	4	9	0.67264	0.87764	1.30477	1.55028
Tg	4	10	0.562133	0.756667	1.34606	1.3188
Tg	4	11	0.485667	0.662747	1.36461	1.14841
Tg	4	12	0.44332	0.63284	1.4275	1.07616
Tg	4	13	0.398813	0.56736	1.42262	0.966173
Tg	4	14	0.365093	0.523587	1.43412	0.88868
Tg	4	15	0.3146	0.5042	1.60267	0.8188
Tg	4	16	0.290813	0.477293	1.64124	0.768107
Tg	4	17	0.262053	0.46124	1.7601	0.723293
Tg	4	18	0.25208	0.44724	1.7742	0.69932
Tg	4	19	0.232787	0.447973	1.92439	0.68076
Tg	4	20	0.227133	0.469467	2.06692	0.6966
Tg	4	21	0.21556	0.4538	2.10521	0.66936
Tg	4	22	0.204307	0.45608	2.23233	0.660387
Tg	4	23	0.196093	0.465453	2.37363	0.661547
Tg	4	24	0.18832	0.49036	2.60387	0.67868
Tg	4	25	0.178	0.491	2.75843	0.669
Tg	4	26	0.170227	0.497413	2.92206	0.66764
Tg	4	27	0.16324	0.50824	3.11345	0.67148
Tg	4	28	0.156027	0.521893	3.3449	0.67792
Tg	4	29	0.147813	0.503	3.40294	0.650813
Tg	4	30	0.1398	0.4926	3.52361	0.6324
Tg	4	31	0.133693	0.479	3.58283	0.612693
Tg	4	32	0.132413	0.46276	3.49481	0.595173
Tg	4	33	0.127	0.43084	3.39244	0.55784
Tg	4	34	0.125	0.412493	3.29995	0.537493
Tg	4	35	0.121267	0.383867	3.16548	0.505133
Tg	4	36	0.12084	0.35728	2.95664	0.47812
Tg	4	37	0.118	0.337373	2.8591	0.455373
Tg	4	38	0.114	0.311573	2.7331	0.425573
Tg	4	39	0.10984	0.28372	2.58303	0.39356
Tg	4	40	0.109	0.2664	2.44404	0.3754
Tg	4	41	0.104627	0.240387	2.29757	0.345013
Tg	4	42	0.10152	0.2196	2.16312	0.32112
Tg	4	43	0.1	0.20524	2.0524	0.30524
Tg	4	44	0.098	0.190227	1.94109	0.288227
Tg	4	45	0.096	0.1766	1.83958	0.2726
Tg	4	46	0.0920933	0.165187	1.79369	0.25728
Tg	4	47	0.091	0.15596	1.71385	0.24696
Tg	4	48	0.08488	0.13964	1.64515	0.22452
Tg	4	49	0.0817733	0.131547	1.60867	0.21332
Tg	4	50	0.0776667	0.124333	1.60086	0.202
Tg	4	51	0.075	0.12	1.6	0.195
Tg	4	52	0.0704533	0.113453	1.61033	0.183907
Tg	4	53	0.0673467	0.108347	1.60879	0.175693
Tg	4	54	0.066	0.10324	1.56424	0.16924
Tg	4	55	0.065	0.101133	1.5559	0.166133
Tg	4	56	0.062	0.0980267	1.58108	0.160027
Tg	4	57	0.05992	0.096	1.60214	0.15592
Tg	4	58	0.059	0.0928133	1.57311	0.151813
Tg	4	59	0.058	0.091	1.56897	0.149
Tg	4	60	0.058	0.09	1.55172	0.148
Tg	4	61	0.057	0.087	1.52632	0.144
Tg	4	62	0.0543867	0.085	1.56288	0.139387
Tg	4	63	0.054	0.08228	1.5237	0.13628
Tg	4	64	0.0521733	0.0838267	1.6067	0.136
Tg	4	65	0.053	0.08	1.50943	0.133
Tg	4	66	0.052	0.08104	1.55846	0.13304
Tg	4	67	0.058	0.208267	3.5908	0.266267
Tg	4	68	0.058	0.186733	3.21954	0.244733
Tg	4	69	0.058	0.16684	2.87655	0.22484
Tg	4	70	0.058	0.147667	2.54598	0.205667
Tg	4	71	0.058	0.131707	2.2708	0.189707
Tg	4	72	0.05632	0.11728	2.08239	0.1736
Tg	4	73	0.057	0.108427	1.90222	0.165427
Tg	4	74	0.0551067	0.09432	1.71159	0.149427
Tg	4	75	0.056	0.088	1.57143	0.144
Tg	5	0	0.325	1.294	3.98154	1.619
Tg	5	1	0.357627	0.698253	1.95246	1.05588
Tg	5	2	0.738493	1.39744	1.89229	2.13593
Tg	5	3	1.1758	1.6618	1.41334	2.8376
Tg	5	4	1.14632	1.75905	1.53452	2.90537
Tg	5	5	1.2338	1.55047	1.25666	2.78427
Tg	5	6	0.85884	1.43528	1.67118	2.29412
Tg	5	7	0.805947	0.895533	1.11116	1.70148
Tg	5	8	0.69916	0.781813	1.11822	1.48097
Tg	5	9	0.54348	0.68312	1.25694	1.2266
Tg	5	10	0.449933	0.592133	1.31605	1.04207
Tg	5	11	0.418587	0.49264	1.17691	0.911227
Tg	5	12	0.36024	0.43004	1.19376	0.79028
Tg	5	13	0.334867	0.401387	1.19865	0.736253
Tg	5	14	0.30768	0.366427	1.19093	0.674107
Tg	5	15	0.2824	0.363	1.28541	0.6454
Tg	5	16	0.243133	0.355213	1.46098	0.598347
Tg	5	17	0.224907	0.339133	1.50788	0.56404
Tg	5	18	0.2142	0.34052	1.58973	0.55472
Tg	5	19	0.219493	0.326253	1.48639	0.545747
Tg	5	20	0.203267	0.336	1.653	0.539267
Tg	5	21	0.20772	0.3546	1.70711	0.56232
Tg	5	22	0.196587	0.36	1.83125	0.556587
Tg	5	23	0.186613	0.354613	1.90026	0.541227
Tg	5	24	0.17696	0.35832	2.02486	0.53528
Tg	5	25	0.167333	0.375	2.24104	0.542333
Tg	5	26	0.162347	0.386613	2.38141	0.54896
Tg	5	27	0.166	0.39664	2.3894	0.56264
Tg	5	28	0.159747	0.396	2.47892	0.555747
Tg	5	29	0.154	0.399613	2.59489	0.553613
Tg	5	30	0.1448	0.3884	2.68232	0.5332
Tg	5	31	0.138413	0.393413	2.84231	0.531827
Tg	5	32	0.137427	0.37456	2.72553	0.511987
Tg	5	33	0.13244	0.36088	2.72486	0.49332
Tg	5	34	0.130453	0.343267	2.63134	0.47372
Tg	5	35	0.126467	0.331267	2.6194	0.457733
Tg	5	36	0.12348	0.31488	2.55005	0.43836
Tg	5	37	0.119493	0.299973	2.51038	0.419467
Tg	5	38	0.117507	0.28104	2.39169	0.398547
Tg	5	39	0.11352	0.26356	2.32171	0.37708
Tg	5	40	0.11	0.244133	2.21939	0.354133
Tg	5	41	0.105547	0.23064	2.18519	0.336187
Tg	5	42	0.10056	0.21424	2.13047	0.3148
Tg	5	43	0.0965733	0.198867	2.05923	0.29544
Tg	5	44	0.0945867	0.18876	1.99563	0.283347
Tg	5	45	0.0906	0.1768	1.95143	0.2674
Tg	5	46	0.0876133	0.164453	1.87704	0.252067
Tg	5	47	0.0863733	0.153253	1.77431	0.239627
Tg	5	48	0.08064	0.14428	1.78919	0.22492
Tg	5	49	0.0776533	0.13396	1.7251	0.211613
Tg	5	50	0.0743333	0.126333	1.69955	0.200667
Tg	5	51	0.072	0.12068	1.67611	0.19268
Tg	5	52	0.0686933	0.113387	1.65062	0.18208
Tg	5	53	0.0667067	0.107707	1.61463	0.174413
Tg	5	54	0.06372	0.10144	1.59196	0.16516
Tg	5	55	0.062	0.0957333	1.54409	0.157733
Tg	5	56	0.06	0.0907467	1.51244	0.150747
Tg	5	57	0.059	0.08776	1.48746	0.14676
Tg	5	58	0.0567733	0.085	1.49718	0.141773
Tg	5	59	0.056	0.0817867	1.46048	0.137787
Tg	5	60	0.0548	0.0788	1.43796	0.1336
Tg	5	61	0.054	0.0758133	1.40395	0.129813
Tg	5	62	0.054	0.074	1.37037	0.128
Tg	5	63	0.053	0.07084	1.3366	0.12384
Tg	5	64	0.0508533	0.0678533	1.33429	0.118707
Tg	5	65	0.0544	0.067	1.23162	0.1214
Tg	5	66	0.049	0.065	1.32653	0.114
Tg	5	67	0.049	0.066	1.34694	0.115
Tg	5	68	0.05	0.174627	3.49253	0.224627
Tg	5	69	0.049	0.15768	3.21796	0.20668
Tg	5	70	0.048	0.140733	2.93194	0.188733
Tg	5	71	0.0490533	0.12484	2.54499	0.173893
Tg	5	72	0.049	0.10988	2.24245	0.15888
Tg	5	73	0.05	0.09992	1.9984	0.14992
Tg	5	74	0.05	0.08896	1.7792	0.13896
Tg	5	75	0.05	0.08	1.6	0.13
Tg	6	0	0.292	1.227	4.20205	1.519
Tg	6	1	0.569	1.396	2.45343	1.965
Tg	6	2	1.095	1.761	1.60822	2.856
Tg	6	3	1.412	2.159	1.52904	3.571
Tg	6	4	1.472	1.902	1.29212	3.374
Tg	6	5	1.287	1.789	1.39005	3.076
Tg	6	6	0.989	1.725	1.74419	2.714
Tg	6	7	0.882	0.946	1.07256	1.828
Tg	6	8	0.74	0.833	1.12568	1.573
Tg	6	9	0.614	0.728	1.18567	1.342
Tg	6	10	0.531	0.63	1.18644	1.161
Tg	6	11	0.484	0.546	1.1281	1.03
Tg	6	12	0.426	0.5	1.17371	0.926
Tg	6	13	0.414	0.466	1.1256	0.88
Tg	6	14	0.388	0.425	1.09536	0.813
Tg	6	15	0.357	0.41	1.14846	0.767
Tg	6	16	0.319	0.398	1.24765	0.717
Tg	6	17	0.286	0.383	1.33916	0.669
Tg	6	18	0.271	0.392	1.44649	0.663
Tg	6	19	0.261	0.399	1.52874	0.66
Tg	6	20	0.246	0.386	1.56911	0.632
Tg	6	21	0.24	0.397	1.65417	0.637
Tg	6	22	0.236	0.422	1.78814	0.658
Tg	6	23	0.23	0.419	1.82174	0.649
Tg	6	24	0.213	0.422	1.98122	0.635
Tg	6	25	0.202	0.438	2.16832	0.64
Tg	6	26	0.19	0.444	2.33684	0.634
Tg	6	27	0.187	0.447	2.39037	0.634
Tg	6	28	0.168	0.455	2.70833	0.623
Tg	6	29	0.15	0.444	2.96	0.594
Tg	6	30	0.143	0.449	3.13986	0.592
Tg	6	31	0.141	0.446	3.16312	0.587
Tg	6	32	0.137	0.441	3.21898	0.578
Tg	6	33	0.131	0.422	3.22137	0.553
Tg	6	34	0.128	0.415	3.24219	0.543
Tg	6	35	0.124	0.383	3.08871	0.507
Tg	6	36	0.121	0.373	3.08264	0.494
Tg	6	37	0.116	0.357	3.07759	0.473
Tg	6	38	0.112	0.341	3.04464	0.453
Tg	6	39	0.109	0.324	2.97248	0.433
Tg	6	40	0.104	0.306	2.94231	0.41
Tg	6	41	0.1	0.287	2.87	0.387
Tg	6	42	0.1	0.274	2.74	0.374
Tg	6	43	0.097	0.26	2.68041	0.357
Tg	6	44	0.095	0.251	2.64211	0.346
Tg	6	45	0.092	0.242	2.63043	0.334
Tg	6	46	0.089	0.226	2.53933	0.315
Tg	6	47	0.086	0.209	2.43023	0.295
Tg	6	48	0.083	0.193	2.3253	0.276
Tg	6	49	0.081	0.179	2.20988	0.26
Tg	6	50	0.078	0.162	2.07692	0.24
Tg	6	51	0.076	0.15	1.97368	0.226
Tg	6	52	0.074	0.14	1.89189	0.214
Tg	6	53	0.072	0.133	1.84722	0.205
Tg	6	54	0.07	0.126	1.8	0.196
Tg	6	55	0.068	0.121	1.77941	0.189
Tg	6	56	0.067	0.115	1.71642	0.182
Tg	6	57	0.066	0.11	1.66667	0.176
Tg	6	58	0.066	0.109	1.65152	0.175
Tg	6	59	0.064	0.104	1.625	0.168
Tg	6	60	0.064	0.101	1.57812	0.165
Tg	6	61	0.063	0.098	1.55556	0.161
Tg	6	62	0.061	0.095	1.55738	0.156
Tg	6	63	0.058	0.091	1.56897	0.149
Tg	6	64	0.058	0.088	1.51724	0.146
Tg	6	65	0.057	0.086	1.50877	0.143
Tg	6	66	0.057	0.086	1.50877	0.143
Tg	6	67	0.059	0.225	3.81356	0.284
Tg	6	68	0.059	0.203	3.44068	0.262
Tg	6	69	0.059	0.182	3.08475	0.241
Tg	6	70	0.058	0.159	2.74138	0.217
Tg	6	71	0.056	0.139	2.48214	0.195
Tg	6	72	0.054	0.121	2.24074	0.175
Tg	6	73	0.054	0.108	2	0.162
Tg	6	74	0.055	0.096	1.74545	0.151
Tg	6	75	0.056	0.086	1.53571	0.142
