# Supplementary material for: Deficiency and Also Transgenic Overexpression of Timp-3 Both Lead to Compromised Bone Mass and Architecture In Vivo
Source: PLoS One. 2016 Aug 12;11(8):e0159657. doi: 10.1371/journal.pone.0159657 (PMC4982603; doi:10.1371/journal.pone.0159657)
Supplement: S5 Fig — Data obtained from TRAP stained sections from WTB6, KO, WTF1 and Tg mice demonstrating TRAP activity in trabecular bone. (XLSX) [file pone.0159657.s005.xlsx]

## Sheet: Sheet2
	N.Oc WT B6	N.Oc KO	N.Oc WT F1	N.Oc Tg	Oc.S/BS WT B6	Oc.S/BS KO	Oc.S/BS WT F1	Oc.S/BS Tg	N.Oc/BS WT B6	N.Oc/BS KO	N.Oc/BS WT F1	N.Oc/BS Tg	N.Lc/B.Ar WT B6	N.Lc/B.Ar KO	N.Lc/B.Ar WT F1	N.Lc/B.Ar Tg	N.Ob/B.Pm WT B6	N.Ob/B.Pm KO	N.Ob/B.Pm WT F1	N.Ob/B.Pm Tg
Mean	16.2	60.25	16.25	36.25	0.748	3.378	0.8975	1.21	0.362	0.9025	0.3925	0.62	465.5	575.8	449.8	452.7	53.33	50.71	58.1	55.71
Std. Deviation	3.114	5.852	4.349	3.686	0.2982	1.248	0.3415	0.5974	0.0687	0.1808	0.06652	0.04082	115.4	181.1	76.42	93.35	11.09	13.07	7.825	5.915
Std. Error of Mean	1.393	2.926	2.175	1.843	0.1334	0.6241	0.1708	0.2987	0.03072	0.0904	0.03326	0.02041	47.1	90.57	25.47	33.01	4.528	6.534	2.608	2.091
