# Supplementary material for: Deficiency and Also Transgenic Overexpression of Timp-3 Both Lead to Compromised Bone Mass and Architecture In Vivo
Source: PLoS One. 2016 Aug 12;11(8):e0159657. doi: 10.1371/journal.pone.0159657 (PMC4982603; doi:10.1371/journal.pone.0159657)
Supplement: S6 Fig — Craniometric measurements of WTB6, Timp-3 KO, WTF1 and Timp-3 Tg skull at 8 weeks of age. (XLSX) [file pone.0159657.s006.xlsx]

## Sheet: Sheet1
Craniometric Measurements				TIMP3_KO_1	TIMP3_KO_2	TIMP3_KO_3	TIMP3_KO_4	TIMP3_KO_5	TIMP3_KO_6		TIMP3_Tg_1	TIMP3_Tg_2	TIMP3_Tg_3	TIMP3_Tg_4	TIMP3_Tg_5	TIMP3_Tg_6		TIMP3_WTB6_1	TIMP3_WTB6_2	TIMP3_WTB6_3	TIMP3_WTB6_4	TIMP3_WTB6_5			TIMP3_WTF1_1	TIMP3_WT_F1_2	TIMP3_WT_F1_3	TIMP3_WT_F1_4	TIMP3_WT_F1_5
(mm)
Cranial Length				18.605	18.267	18.925	19.141	19.381	18.909		19.505	19.714	19.112	20.128	18.442	19.619		20.231	19.569	19.678	20.2	20.602			18.851	18.901	19.231	18.882	19.121
Mandible plain				11.469	11.463	11.118	11.37	10.812	10.821		11.49	11.322	11.316	11.532	10.836	11.421		11.364	11.436	11.694	11.886	12.102			10.875	11.037	10.548	10.578	10.353
Basisphenoid length				3.414	3.36	3.348	3.345	3.672	3.426		3.858	3.657	3.708	3.759	3.576	3.771		3.861	3.846	3.765	3.792	3.741			3.516	3.552	3.291	3.282	3.171
Presphenoid length				2.37	2.232	2.346	2.076	2.283	2.247		2.142	2.493	2.217	2.409	2.154	2.37		2.406	2.559	2.472	2.508	2.349			2.409	2.397	2.304	2.346	2.367
